# Supplementary material for: The detailed distribution of T cell subpopulations in immune-stable renal allograft recipients: a single center study
Source: PeerJ. 2019 Feb 8;7:e6417. doi: 10.7717/peerj.6417 (PMC6369828; doi:10.7717/peerj.6417)
Supplement: Supplemental Information 5 [file peerj-07-6417-s005.xlsx]

## Sheet: 1 year
Patient Name	Gender	age	WBCx109	lymx109	Creatine	FK506-CO
*	M	38	11.15	2.89	100	6.9
*	M	36	9.26	3.57	100	4.5
*	M	47	11.06	3.07	104	6.2
*	M	37	8.59	2.4	118	8.2
*	M	24	8.67	1.96	113	6.4
*	M	42	12.97	1.9	153	7.2
*	M	35	9.87	3.17	95	4.1
*	M	26	9.7	2.75	101	6.6
*	M	28	6.23	2	107	5.5
*	M	24	6.18	2	103	6.9
*	M	39	8.36	2.29	72	8
*	M	17	8.51	2.37	124	6.3
*	M	56	7.96	1.85	175	7.1
*	M	36	8.67	2.14	116	6.8
*	M	38	7.57	2.73	122	6.8
*	M	39	6.86	2.42	131	6.5
*	M	38	6.92	2.07	97	11.2
*	M	49	8.37	0.99	122	10.5
*	M	42	3.76	1.43	150	6.4
*	M	34	5	1.1	118	5.9
*	M	25	6.44	1.14	93	6
*	M	52	8.58	1.42	125	6.7
*	M	48	7.52	1.99	136	8.9
*	M	39	8.25	1.34	111	5.7
*	M	37	8.37	0.74	186	5.8
*	M	33	6.18	1.58	143	8.2
*	M	36	10.43	3.73	114	10.4
*	M	47	6.6	1.11	139	4
*	M	27	4.14	1.2	127	9.4
*	M	36	7.15	2.27	109	5.8
*	M	29	8.44	0.87	123	9.6
*	M	37	10.22	2.1	133	5.5
*	M	57	6.37	1.99	89	7
*	M	32	7.24	1.96	116	8.2
*	M	33	7.54	2.28	180	6.9
*	M	37	6.34	1.88	156	8.2
*	M	39	12.35	1.83	95	8.4
*	M	33	9.46	1.58	102	4.5
*	M	28	7.41	1.99	97	6.5
*	M	33	4.24	1.59	89	7
*	M	36	7.25	2.19	99	8.2
*	M	46	6.98	1.77	100	7.2
*	M	34	9.12	2.74	127	6.2
*	F	21	10.71	3.76	55	7.4
*	F	39	7.05	1.71	88	5.2
*	F	48	7.06	1.43	114	9.4
*	F	27	6.82	1.57	130	11.6
*	F	23	8.3	2.6	91	9.6
*	F	37	5.69	2.14	85	4.7
*	F	29	9.16	2.17	156	8
*	F	33	6.15	1.89	115	6.4
*	F	26	3.04	1.29	161	7.6
Mean		35.8077	7.81269	2.01827	117.404	7.15769
SD		8.6886	2.04375	0.691704	26.7855	1.74427

## Sheet: 5 year
Patient Name	Gender	age	WBCx109	lymx109	Creatine	FK506-CO
*	F	47	4.69	2.02	66	7.2
*	F	59	8.62	2.04	80	8.1
*	F	44	7.44	1.23	120	6.2
*	F	35	7.39	1.98	92	6.7
*	F	35	6.58	2.39	80	5.5
*	F	34	7.52	1.98	102	3.1
*	F	29	6.63	1.75	110	7.7
*	F	49	6.15	2.18	60	4.4
*	F	31	7.89	2.07	92	6.1
*	F	27	6.31	2.54	57	5.7
*	F	34	8.23	2.67	72	4.7
*	F	50	8.13	2.77	133	5.1
*	F	45	6.25	2.27	74	6.5
*	F	50	7.44	1.29	111	5.5
*	F	38	5.89	2.22	67	6
*	F	53	6.99	1.72	122	4.9
*	F	52	6.09	2.06	122	7.7
*	F	33	4.79	2.14	113	4.4
*	M	48	7.71	2.89	159	5.5
*	M	52	6.9	2.74	74	4.9
*	M	38	6.95	2.03	136	6.9
*	M	51	9.03	1.38	111	7.2
*	M	62	7.45	1.89	97	4.5
*	M	47	8.55	2.42	77	5
*	M	56	9.65	2.27	95	3.8
*	M	51	6.71	2.21	98	4.9
*	M	39	9.26	3.23	93	6.8
*	M	60	9.18	3.57	80	7.1
*	M	24	9.11	2.92	157	9.6
*	M	39	10.07	2.59	107	5.2
*	M	60	7.93	2.53	99	3.3
*	M	52	6.77	1.7	112	5.8
*	M	44	7.31	1.67	156	7.1
*	M	46	7.73	2.92	84	3.9
*	M	50	5.98	2.01	100	4.9
*	M	41	7.73	2.08	128	3.7
*	M	30	7.63	1.18	80	3.7
*	M	56	6.69	2.57	142	5.7
*	M	66	5.26	1.89	101	4.8
*	M	42	9.58	2.99	72	8.2
*	M	35	8.25	1.91	89	7.8
*	M	54	7.72	1.83	102	7.1
*	M	33	5.98	2.99	99	4.4
*	M	50	6.31	1.29	80	9.6
*	M	30	8.14	1.76	102	6.1
*	M	40	6.77	2.09	142	7.9
*	M	41	8.23	2.94	146	4.7
*	M	39	6.98	1.57	75	6.2
*	M	50	7.15	1.38	97	7.4
*	M	56	6.96	1.88	108	4.8
*	M	44	7.25	1.06	125	5.5
Mean		44.5294	7.37157	2.15098	101.882	5.87255
SD		10.0227	1.20219	0.569355	25.9397	1.53598

## Sheet: Normal
Patient Name	Gender	age	WBCx109	lymx109	Creatine	FK506-CO
*	M	59	5.73	1.29	77
*	M	56	3.49	1.54	95
*	F	44	4.99	1.55	65
*	F	45	8.8	1.54	61
*	F	41	7.91	1.15	54
*	F	24	10.83	1.65	51
*	F	41	8.56	1.65	56
*	F	48	4.6	1.01	58
*	F	37	11.04	1.51	48
*	F	48	5.75	1.15	61
*	F	38	7.15	1.72	41
*	F	30	6.35	1.7	50
*	F	37	7.08	0.96	60
*	F	59	4.23	1.2	50
*	F	56	5.65	0.7	92
*	F	33	7.03	1.84	66
*	F	42	9.49	0.8	30
*	F	32	5.8	1.13	85
*	F	39	6.49	1.29	54
*	F	40	7.32	1.38	48
*	F	31	8.26	1.14	67
*	F	17	6.6	1.83	69
*	F	29	5.17	0.63	75
*	F	30	7.72	1.65	70
*	M	50	6.59	1.19	94
*	M	35	4.89	0.4	65
*	M	36	4.33	1.37	81
*	M	42	3.86	0.65	95
*	M	33	6.34	0.93	84
*	M	40	6.34	1.97	76
*	M	34	6.75	1.17	77
*	M	33	7.9	0.91	107
*	M	37	7.16	1.75	79
*	M	28	3.86	1.23	83
*	M	40	5.8	0.69	111
*	M	43	4.92	1.23	83
*	M	29	7.28	1.83	65
*	M	53	9.49	2.02	79
*	M	26	5.25	0.58	84
*	M	28	11.99	0.38	94
*	M	27	6.29	0.75	65
*	M	40	4.96	1.21	71
*	M	37	6.55	1.81	73
*	M	30	8.76	1.27	81
Mean		38.1136	6.7125	1.25795	71.1364
SD		9.55332	1.9525	0.434541	17.5322
