# Supplementary material for: The detailed distribution of T cell subpopulations in immune-stable renal allograft recipients: a single center study
Source: PeerJ. 2019 Feb 8;7:e6417. doi: 10.7717/peerj.6417 (PMC6369828; doi:10.7717/peerj.6417)
Supplement: Supplemental Information 6 [file peerj-07-6417-s006.xlsx]

## Sheet: 1 year
All Events %	Leukocytes %	Lym %	CD3+ %	CD8+ %	CD4+ %	CD4+CD57+ T cells %	CD4+PD1+ T cells %	CD4+Naive %	CD4+Central Memory %	CD4+Effector Memory %	CD4+Effector %	CD4+CD27+CD28+ %	CD4+CD27+CD28- %	CD4+CD27-CD28- %	CD4+CD27-CD28+ %	CD8+CD57+ T cells %	CD8+PD1+ T cells %	CD8+Naive %	CD8+Central Memory %	CD8+Effector Memory %	CD8+Effector %	CD8+CD27+CD28+ %	CD8+CD27+CD28- %	CD8+CD27-CD28- %	CD8+CD27-CD28+ %
1	0.3878	0.2358	0.7151	0.2586	0.4981	0.1822	0.4149	0.3458	0.3886	0.18	0.0856	0.7245	0.0066	0.1789	0.09	0.4017	0.389	0.167	0.1268	0.2537	0.4524	0.4482	0.0338	0.4419	0.0761
1	0.1875	0.3439	0.7798	0.2953	0.4698	0.3333	0.6337	0.1403	0.3729	0.4092	0.0776	0.5512	0.0149	0.302	0.132	0.6115	0.5039	0.0656	0.1339	0.3858	0.4147	0.3071	0.0604	0.5328	0.0997
1	0.3501	0.1779	0.5024	0.4398	0.2087	0.0192	0.5308	0.7462	0.0192	0.0154	0.2192	0.7692	0	0.1115	0.1192	0.6058	0.3376	0.115	0	0.0073	0.8777	0.2555	0.0365	0.5639	0.1442
1	0.1701	0.298	0.6893	0.2564	0.4389	0.0157	0.3461	0.418	0.4921	0.0831	0.0067	0.8854	0.0022	0.0112	0.1011	0.2769	0.4731	0.2346	0.1846	0.3231	0.2577	0.5538	0.0538	0.2615	0.1308
1	0.275	0.1869	0.7062	0.4202	0.3502	0.0694	0.5389	0.7278	0.0917	0.025	0.1556	0.8444	0.0028	0.1	0.0528	0.4676	0.4028	0.3056	0.0069	0.0116	0.6759	0.4259	0.0324	0.456	0.0856
1	0.5948	0.1289	0.8695	0.5349	0.2857	0.0228	0.5068	0.2123	0.3493	0.3174	0.121	0.6553	0	0.1507	0.1941	0.4683	0.3756	0.1134	0.022	0.2976	0.5671	0.2732	0.0293	0.5134	0.1841
1	0.2337	0.3579	0.7173	0.2827	0.4549	0.4192	0.6097	0.1327	0.3233	0.1813	0.3627	0.4494	0.0342	0.3522	0.1643	0.4778	0.334	0.1353	0.0698	0.167	0.6279	0.3319	0.0444	0.5159	0.1078
1	0.4826	0.3007	0.7192	0.3635	0.3422	0.0876	0.4391	0.4018	0.3807	0.1662	0.0514	0.8066	0.0121	0.1138	0.0675	0.4142	0.3848	0.31	0.0664	0.1791	0.4445	0.4626	0.0209	0.4284	0.0882
1	0.4762	0.255	0.5451	0.3841	0.2231	0.0314	0.4244	0.3911	0.4373	0.1328	0.0387	0.8081	0.0037	0.0775	0.1107	0.3612	0.2433	0.2755	0.0665	0.2776	0.3805	0.4705	0.03	0.4352	0.0643
1	0.4895	0.3015	0.8222	0.5085	0.2703	0.0351	0.4185	0.3108	0.5213	0.1479	0.0201	0.8434	0	0.0313	0.1253	0.3498	0.3797	0.2332	0.0919	0.1472	0.5276	0.491	0.0553	0.3771	0.0766
1	0.45	0.3064	0.8067	0.4095	0.2963	0.0282	0.3892	0.3476	0.448	0.1371	0.0673	0.8201	0.0037	0.0894	0.0869	0.5678	0.4296	0.1151	0.0602	0.1807	0.6439	0.2276	0.0089	0.5066	0.2569
1	0.5401	0.2327	0.537	0.2629	0.3747	0.0191	0.3822	0.242	0.5679	0.1168	0.0732	0.81	0.0011	0.1189	0.0701	0.4266	0.2632	0.1634	0.1906	0.1725	0.4735	0.4614	0.053	0.4312	0.0545
1	0.5134	0.2497	0.7461	0.4041	0.3467	0.0214	0.396	0.4477	0.4162	0.1136	0.0225	0.8639	0.0022	0.0574	0.0765	0.3629	0.2336	0.4035	0.0338	0.1911	0.3716	0.4788	0.0164	0.417	0.0878
1	0.3387	0.2376	0.8597	0.3136	0.5145	0.0077	0.3351	0.4419	0.4359	0.1212	0.001	0.9386	0.0521	0.0083	0.001	0.3434	0.5071	0.0931	0.063	0.3746	0.4693	0.2979	0.0181	0.3965	0.2875
1	0.4337	0.2617	0.6951	0.5307	0.2401	0.0857	0.6482	0.1445	0.5086	0.3371	0.0098	0.7322	0.1698	0.0963	0.0016	0.4889	0.4273	0.1352	0.0247	0.2319	0.6082	0.2367	0.0155	0.5565	0.1913
1	0.3407	0.3246	0.6639	0.4466	0.2217	0.0378	0.4926	0.2521	0.5509	0.1913	0.0057	0.8506	0.1297	0.0189	0.0008	0.5929	0.4841	0.0831	0.055	0.3256	0.5363	0.2865	0.0583	0.5326	0.1227
1	0.3637	0.3136	0.5538	0.3834	0.2886	0.1492	0.6079	0.3268	0.4236	0.246	0.0037	0.7478	0.0826	0.1541	0.0154	0.6297	0.3745	0.0752	0.0334	0.2455	0.6459	0.2492	0.039	0.6316	0.0803
1	0.3057	0.2273	0.8054	0.213	0.5646	0.1298	0.5148	0.3099	0.4282	0.2482	0.0137	0.7824	0.0838	0.1271	0.0067	0.3084	0.3653	0.2524	0.0462	0.2747	0.4267	0.4738	0.0151	0.376	0.1351
1	0.218	0.2228	0.7871	0.2124	0.5575	0.113	0.5397	0.2495	0.4963	0.1849	0.0693	0.7989	0.0817	0.1056	0.0138	0.278	0.669	0.4431	0.0388	0.2268	0.2913	0.6028	0.015	0.2542	0.128
1	0.328	0.23	0.7702	0.4382	0.2908	0.0214	0.5235	0.2673	0.463	0.2581	0.0116	0.8709	0.1144	0.0135	0.0012	0.4245	0.4156	0.2581	0.0365	0.2861	0.4192	0.4655	0.0455	0.3758	0.1132
1	0.3411	0.3004	0.7418	0.492	0.1989	0.0873	0.4824	0.3671	0.4493	0.1515	0.0321	0.8265	0.0873	0.0812	0.005	0.4943	0.3978	0.1375	0.0243	0.2092	0.629	0.1849	0.0114	0.7007	0.103
1	0.2483	0.127	0.729	0.2228	0.5314	0.038	0.3393	0.4043	0.4883	0.1059	0.0015	0.9142	0.0489	0.0347	0.0022	0.5618	0.5889	0.1298	0.0383	0.2613	0.5706	0.2814	0.0183	0.5375	0.1629
1	0.7677	0.3639	0.7629	0.2138	0.5816	0.0218	0.3563	0.3736	0.5046	0.1007	0.0211	0.8401	0.0539	0.1053	0.0007	0.2672	0.4042	0.318	0.0489	0.2644	0.3688	0.5872	0.0469	0.2768	0.0891
1	0.9066	0.0804	0.9125	0.3297	0.4998	0.0764	0.313	0.5194	0.2778	0.1412	0.0616	0.7926	0.0444	0.1565	0.0065	0.2758	0.1439	0.473	0.0246	0.1277	0.3747	0.5537	0.0309	0.3214	0.094
1	0.8763	0.1564	0.6128	0.4084	0.2399	0.0379	0.4406	0.3924	0.3029	0.2427	0.062	0.5938	0.1472	0.259	0	0.2083	0.1855	0.2386	0.0157	0.1542	0.5915	0.3418	0.046	0.4934	0.1188
1	0.7837	0.1014	0.7418	0.3799	0.4276	0.0167	0.2665	0.4438	0.3779	0.1424	0.036	0.8343	0.0527	0.113	0	0.3592	0.313	0.1539	0.0279	0.2771	0.541	0.3107	0.0433	0.5148	0.1311
1	0.7769	0.2312	0.6741	0.4423	0.2992	0.0341	0.3018	0.3617	0.4632	0.1294	0.0456	0.7112	0.0572	0.2262	0.0054	0.5212	0.17	0.035	0.0217	0.4253	0.518	0.223	0.0313	0.6014	0.1442
1	0.9041	0.1707	0.7752	0.3153	0.4066	0.0281	0.4237	0.1661	0.5789	0.2	0.055	0.7429	0.1142	0.1413	0.0016	0.429	0.4324	0.1364	0.0589	0.3751	0.4297	0.4221	0.0691	0.3739	0.1349
1	0.9218	0.1758	0.7126	0.3444	0.4372	0.0295	0.3078	0.2533	0.5514	0.1664	0.0288	0.8282	0.0789	0.0908	0.0021	0.1303	0.212	0.3509	0.0853	0.2669	0.2969	0.6191	0.0622	0.2862	0.0325
1	0.9378	0.2709	0.6472	0.2967	0.4574	0.0177	0.2403	0.1201	0.738	0.1275	0.0145	0.8472	0.0737	0.0776	0.0014	0.3591	0.1337	0.149	0.1647	0.2191	0.4672	0.3828	0.0519	0.5335	0.0318
1	0.8288	0.122	0.7442	0.2585	0.465	0.0519	0.4066	0.2289	0.5046	0.2377	0.0288	0.8113	0.0832	0.0975	0.0081	0.3848	0.5516	0.1692	0.0627	0.3137	0.4544	0.3798	0.0334	0.4313	0.1555
1	0.9104	0.187	0.6011	0.3425	0.2995	0.08	0.2563	0.2238	0.5232	0.2025	0.0505	0.7328	0.0687	0.194	0.0046	0.5637	0.1226	0.0304	0.0534	0.1931	0.7231	0.1329	0.0148	0.7652	0.0871
1	0.1304	0.2389	0.6429	0.3058	0.3879	0.0896	0.2775	0.1282	0.4395	0.3718	0.0606	0.6483	0.0088	0.2138	0.1292	0.3325	0.4722	0.0851	0.0645	0.6308	0.2196	0.2928	0.044	0.4811	0.1821
1	0.1663	0.137	0.6453	0.3121	0.4283	0.0085	0.5126	0.0926	0.4354	0.4254	0.0467	0.591	0.0141	0.2756	0.1193	0.1544	0.424	0.3386	0.0667	0.3163	0.2784	0.5915	0.0204	0.1593	0.2288
1	0.0612	0.1445	0.7012	0.3586	0.5099	0.1006	0.2714	0.1104	0.3113	0.4857	0.0926	0.4338	0.0314	0.4219	0.1129	0.2751	0.2983	0.1758	0.0246	0.2715	0.5281	0.2782	0.0156	0.4538	0.2524
1	0.1521	0.3057	0.7221	0.4309	0.351	0.1339	0.2416	0.1294	0.3545	0.3944	0.1217	0.539	0.0078	0.3459	0.1073	0.6347	0.1397	0.0679	0.0367	0.3695	0.5259	0.1729	0.0232	0.7326	0.0714
1	0.956	0.2344	0.5098	0.3053	0.2243	0.127	0.3214	0.21	0.2646	0.5032	0.0222	0.6641	0.0888	0.2414	0.0057	0.1807	0.2514	0.1693	0.006	0.3403	0.4844	0.2855	0.0161	0.554	0.1445
1	0.9572	0.2369	0.5289	0.3545	0.2265	0.0668	0.2272	0.1114	0.2356	0.5933	0.0597	0.6331	0.1765	0.1853	0.0051	0.3721	0.2042	0.0898	0.0096	0.3319	0.5687	0.3211	0.0461	0.5384	0.0945
1	0.9477	0.1497	0.585	0.3176	0.2763	0.1596	0.2682	0.3281	0.2297	0.3784	0.0639	0.6524	0.07	0.2692	0.0083	0.3214	0.3097	0.3367	0.0051	0.2932	0.365	0.4681	0.0127	0.3875	0.1317
1	0.9638	0.1384	0.4705	0.2461	0.2677	0.1638	0.2872	0.0911	0.3169	0.5676	0.0245	0.6418	0.0995	0.2492	0.0095	0.5537	0.2567	0.0993	0.01	0.3269	0.5638	0.2272	0.023	0.6604	0.0894
1	0.9627	0.1977	0.4853	0.2075	0.294	0.2571	0.2534	0.2187	0.2317	0.5254	0.0241	0.6062	0.0736	0.3072	0.013	0.3565	0.3694	0.1815	0.0047	0.5235	0.2903	0.3768	0.0226	0.4119	0.1886
1	0.9596	0.4789	0.5303	0.3225	0.2469	0.0412	0.1508	0.0773	0.3278	0.5789	0.016	0.7823	0.1195	0.0926	0.0056	0.3129	0.3338	0.0559	0.0143	0.4888	0.4411	0.3268	0.0136	0.4486	0.211
1	0.9307	0.2186	0.5422	0.3884	0.2059	0.0906	0.154	0.3025	0.2859	0.3877	0.0239	0.7343	0.0785	0.1769	0.0103	0.5431	0.1476	0.1217	0.0061	0.3324	0.5399	0.1744	0.0102	0.6605	0.1549
1	0.9393	0.3602	0.5199	0.2141	0.3259	0.0208	0.148	0.3502	0.3377	0.3017	0.0104	0.8759	0.069	0.0536	0.0015	0.4491	0.1367	0.2626	0.009	0.1991	0.5293	0.3758	0.0088	0.5387	0.0767
1	0.9648	0.2415	0.6808	0.3978	0.3079	0.1803	0.444	0.1193	0.4673	0.3633	0.0501	0.6817	0.1369	0.1772	0.0041	0.6279	0.5179	0.0484	0.0246	0.593	0.334	0.2407	0.038	0.5437	0.1776
1	0.9509	0.1776	0.5968	0.3738	0.2513	0.0679	0.3504	0.4008	0.2707	0.2987	0.0298	0.7536	0.1667	0.078	0.0017	0.2802	0.1427	0.2309	0.0085	0.1194	0.6411	0.3386	0.041	0.5195	0.1009
1	0.9776	0.0562	0.6861	0.3392	0.4061	0.0632	0.3445	0.1211	0.4766	0.3601	0.0422	0.6597	0.1684	0.1698	0.0021	0.5564	0.4077	0.0331	0.0513	0.4549	0.4608	0.331	0.0856	0.4612	0.1222
	0.589428	0.229706	0.676455	0.34636	0.357264	0.0833936	0.384657	0.28727	0.401283	0.257364	0.0540915	0.743089	0.0642	0.15007	0.0426426	0.411985	0.341717	0.182887	0.0493426	0.281662	0.486111	0.362143	0.033234	0.476413	0.128219
	0.312834	0.0849697	0.110686	0.0872405	0.111476	0.0844033	0.128689	0.152764	0.129576	0.15142	0.0624057	0.117419	0.0530594	0.0984683	0.0550072	0.134412	0.134989	0.112111	0.0458718	0.127067	0.133494	0.126137	0.0182662	0.125963	0.0572148

## Sheet: 5 year
All Events %	Leukocytes %	Lym %	CD3+ %	CD8+ %	CD4+ %	CD4+CD57+ T cells %	CD4+PD1+ T cells %	CD4+Naive %	CD4+Central Memory %	CD4+Effector Memory %	CD4+Effector %	CD4+CD27+CD28+ %	CD4+CD27+CD28- %	CD4+CD27-CD28- %	CD4+CD27-CD28+ %	CD8+CD57+ T cells %	CD8+PD1+ T cells %	CD8+Naive %	CD8+Central Memory %	CD8+Effector Memory %	CD8+Effector %	CD8+CD27+CD28+ %	CD8+CD27+CD28- %	CD8+CD27-CD28- %	CD8+CD27-CD28+ %
1	0.332	0.1852	0.7609	0.3469	0.4435	0.0523	0.5054	0.3065	0.5621	0.1077	0.0238	0.8646	0.0654	0.066	0.0039	0.4166	0.4547	0.2505	0.0499	0.1159	0.5837	0.3761	0.0153	0.5255	0.083
1	0.2834	0.3234	0.6146	0.3705	0.3555	0.0365	0.674	0.0996	0.6846	0.2133	0.0024	0.8339	0.1434	0.0203	0.0024	0.4177	0.341	0.0345	0.0464	0.2096	0.7095	0.1889	0.051	0.6732	0.0868
1	0.3302	0.1605	0.7649	0.5	0.3531	0.0772	0.5839	0.1639	0.6344	0.1571	0.0446	0.8247	0.0959	0.0663	0.013	0.5735	0.391	0.1428	0.0376	0.1889	0.6307	0.299	0.0309	0.5996	0.0704
1	0.3412	0.1218	0.6375	0.2433	0.4333	0.0045	0.453	0.266	0.6421	0.0894	0.0025	0.9137	0.0829	0.0029	0.0005	0.3851	0.527	0.1399	0.096	0.2125	0.5516	0.4476	0.0331	0.4036	0.1157
1	0.3997	0.1916	0.6805	0.3345	0.3231	0.0452	0.5276	0.1565	0.7019	0.107	0.0346	0.8566	0.1022	0.0391	0.0021	0.6637	0.3023	0.0387	0.1081	0.1755	0.6778	0.2572	0.029	0.6365	0.0773
1	0.313	0.1329	0.2359	0.251	0.1426	0.0326	0.4015	0.2982	0.5021	0.1574	0.0423	0.8634	0.0874	0.0381	0.0111	0.5522	0.2529	0.0378	0.0362	0.1252	0.8007	0.1595	0.0232	0.757	0.0603
1	0.3795	0.1599	0.7652	0.2984	0.4875	0.0431	0.5084	0.2089	0.6722	0.1173	0.0016	0.9252	0.0551	0.0171	0.0026	0.2882	0.593	0.1381	0.1826	0.3081	0.3712	0.6159	0.0196	0.2633	0.1013
1	0.292	0.2663	0.8725	0.3398	0.508	0.078	0.494	0.0773	0.7313	0.1886	0.0028	0.8865	0.0848	0.0147	0.014	0.3873	0.3977	0.1068	0.1452	0.1805	0.5675	0.4299	0.0316	0.3876	0.1508
1	0.5441	0.1792	0.4681	0.3261	0.2361	0.018	0.352	0.469	0.3921	0.1354	0.0036	0.8983	0.0196	0.0437	0.0384	0.6382	0.4607	0.0586	0.0049	0.105	0.8315	0.0832	0.0029	0.6924	0.2215
1	0.5209	0.0772	0.7351	0.6287	0.196	0.0242	0.576	0.2333	0.5799	0.1868	0	0.8945	0.0949	0.0106	0	0.4715	0.5261	0.0685	0.0178	0.3272	0.5865	0.3115	0.0223	0.4938	0.1724
1	0.3609	0.178	0.4958	0.3214	0.2607	0.0156	0.4592	0.308	0.5777	0.1086	0.0057	0.8652	0.1341	0.0007	0	0.4623	0.3241	0.1491	0.0288	0.0818	0.7404	0.2717	0.0213	0.6315	0.0754
1	0.4109	0.1807	0.7231	0.4426	0.3332	0.0199	0.4935	0.1725	0.6039	0.2231	0.0006	0.8196	0.1656	0.0131	0.0017	0.4284	0.3843	0.0934	0.0724	0.1821	0.6521	0.2678	0.0377	0.6367	0.0578
1	0.3371	0.0955	0.552	0.3632	0.2618	0.0574	0.6203	0.1391	0.5055	0.351	0.0044	0.816	0.1236	0.0552	0.0052	0.4987	0.3814	0.1804	0.0573	0.1867	0.5756	0.305	0.0117	0.5602	0.1231
1	0.295	0.1641	0.5321	0.4823	0.2564	0.0266	0.57	0.0721	0.7598	0.1534	0.0147	0.862	0.1022	0.0308	0.0049	0.4769	0.4937	0.1225	0.051	0.1534	0.6731	0.2126	0.0179	0.6914	0.0782
1	0.2667	0.2336	0.7694	0.2797	0.4945	0.0273	0.4231	0.1944	0.6623	0.1399	0.0035	0.9248	0.0678	0.0066	0.0008	0.3685	0.5751	0.3437	0.0785	0.1694	0.4084	0.5269	0.0179	0.3375	0.1178
1	0.3377	0.1269	0.4582	0.4252	0.2664	0.0968	0.4935	0.3084	0.3909	0.2812	0.0195	0.7773	0.1455	0.0727	0.0045	0.6713	0.1648	0.0891	0.0106	0.0635	0.8369	0.153	0.0207	0.7612	0.0651
1	0.2756	0.2939	0.4307	0.3672	0.2733	0.0741	0.5215	0.0999	0.679	0.1966	0.0245	0.7512	0.1926	0.0457	0.0106	0.6138	0.2488	0.0724	0.0483	0.1433	0.736	0.198	0.0281	0.7187	0.0552
1	0.1925	0.3784	0.7529	0.4638	0.2551	0.0402	0.6026	0.1492	0.609	0.2418	0	0.8235	0.1557	0.0179	0.0029	0.4278	0.5067	0.0923	0.0675	0.4321	0.4081	0.4045	0.0639	0.4373	0.0943
1	0.1983	0.1225	0.808	0.2772	0.485	0.0065	0.4561	0.1817	0.6236	0.1905	0.0042	0.8957	0.1012	0.0027	0.0004	0.2643	0.5942	0.2884	0.061	0.2575	0.393	0.5989	0.0765	0.2669	0.0577
1	0.1456	0.2572	0.6381	0.292	0.3581	0.0113	0.5119	0.2659	0.6014	0.1311	0.0016	0.9148	0.0787	0.0054	0.0011	0.2599	0.1448	0.3862	0.0542	0.1673	0.3922	0.5238	0.0146	0.3373	0.1243
1	0.2816	0.1318	0.5895	0.3602	0.304	0.0304	0.5149	0.1729	0.6916	0.1336	0.0019	0.8898	0.0792	0.0266	0.0044	0.5724	0.272	0.109	0.0641	0.248	0.5788	0.2774	0.0273	0.6275	0.0679
1	0.9025	0.2713	0.8015	0.3193	0.4637	0.0471	0.1831	0.3525	0.4538	0.1731	0.0206	0.8286	0.089	0.0787	0.0037	0.6056	0.3212	0.17	0.0857	0.1203	0.624	0.2968	0.0519	0.6056	0.0456
1	0.8947	0.1367	0.5841	0.3588	0.299	0.0122	0.5215	0.0638	0.6664	0.2198	0.05	0.747	0.1074	0.1451	0.0005	0.3309	0.3589	0.1276	0.0729	0.368	0.4315	0.4005	0.0636	0.3736	0.1623
1	0.949	0.2151	0.6535	0.2996	0.3239	0.1035	0.3689	0.2811	0.4623	0.2112	0.0454	0.8062	0.0465	0.1407	0.0066	0.4583	0.2471	0.1765	0.0573	0.2075	0.5587	0.3478	0.0215	0.4679	0.1628
1	0.9489	0.2126	0.7319	0.3026	0.4416	0.0089	0.1809	0.211	0.6248	0.1217	0.0425	0.846	0.0807	0.073	0.0003	0.5739	0.2223	0.0526	0.0424	0.1523	0.7528	0.2243	0.0259	0.5375	0.2123
1	0.9382	0.2949	0.7232	0.4221	0.2645	0.0315	0.3991	0.1018	0.6397	0.2474	0.011	0.766	0.1534	0.0787	0.0018	0.44	0.3259	0.0618	0.0894	0.4287	0.4201	0.3562	0.0887	0.4759	0.0792
1	0.2673	0.29	0.8193	0.3878	0.4797	0.0425	0.1761	0.2504	0.4295	0.283	0.0371	0.7031	0.0024	0.1883	0.1062	0.3853	0.2279	0.1871	0.0876	0.4773	0.2481	0.3835	0.0564	0.5071	0.0529
1	0.1503	0.2203	0.6338	0.294	0.4943	0.0533	0.1936	0.1085	0.5855	0.2797	0.0263	0.6709	0.0008	0.2567	0.0716	0.5438	0.1457	0.0393	0.0732	0.2809	0.6066	0.1919	0.0243	0.7325	0.0514
1	0.1971	0.2767	0.7658	0.1894	0.6153	0.0417	0.1959	0.1087	0.4729	0.3731	0.0454	0.7413	0.0189	0.1128	0.127	0.1652	0.3313	0.0714	0.1968	0.5172	0.2146	0.6115	0.0494	0.2092	0.1299
1	0.1931	0.2567	0.6409	0.4037	0.3808	0.1205	0.3585	0.0748	0.4661	0.4212	0.0379	0.6055	0.0016	0.3273	0.0655	0.4292	0.2105	0.098	0.0475	0.3262	0.5283	0.2574	0.0351	0.6472	0.0603
1	0.9483	0.4053	0.5023	0.2906	0.2601	0.0058	0.1654	0.1462	0.5105	0.3283	0.015	0.8764	0.0927	0.0304	0.0005	0.2694	0.2361	0.0723	0.0145	0.4405	0.4727	0.2461	0.0432	0.6598	0.051
1	0.9713	0.2317	0.4529	0.2774	0.2412	0.0374	0.1464	0.0982	0.5339	0.3396	0.0283	0.812	0.0915	0.0951	0.0013	0.2469	0.2085	0.0626	0.0139	0.3684	0.555	0.2956	0.084	0.4924	0.1281
1	0.9448	0.2721	0.5063	0.129	0.3719	0.0018	0.179	0.0865	0.5333	0.3707	0.0095	0.9004	0.0701	0.0291	0.0004	0.0757	0.2936	0.117	0.0167	0.3946	0.4717	0.4967	0.0572	0.3294	0.1167
1	0.9126	0.3035	0.5367	0.3657	0.2567	0.0636	0.2424	0.2593	0.4307	0.2935	0.0164	0.8164	0.1126	0.0672	0.0038	0.555	0.3385	0.0919	0.0163	0.6304	0.2614	0.2527	0.046	0.6118	0.0895
1	0.9675	0.3708	0.4975	0.1438	0.4151	0.0219	0.1037	0.2309	0.4756	0.2646	0.029	0.8659	0.0285	0.1052	0.0004	0.2459	0.1542	0.2245	0.0191	0.3497	0.4067	0.3456	0.0129	0.5979	0.0437
1	0.9672	0.3075	0.2834	0.1335	0.1764	0.0082	0.2085	0.2316	0.2601	0.4931	0.0152	0.8645	0.0439	0.0615	0.0301	0.0486	0.0649	0.661	0.0072	0.187	0.1449	0.7592	0.0045	0.1528	0.0836
1	0.9741	0.2439	0.4663	0.2574	0.2442	0.1003	0.2165	0.109	0.4498	0.4209	0.0203	0.7801	0.0649	0.147	0.008	0.4139	0.2739	0.0434	0.014	0.3224	0.6201	0.2515	0.0282	0.6503	0.07
1	0.9621	0.2409	0.6485	0.3326	0.3199	0.0089	0.3047	0.2412	0.5692	0.1771	0.0124	0.8643	0.0841	0.0516	0	0.4381	0.1897	0.283	0.0386	0.3612	0.3172	0.4704	0.018	0.4444	0.0672
1	0.8533	0.0434	0.7128	0.4163	0.3765	0.0581	0.2927	0.0794	0.6653	0.2228	0.0325	0.7959	0.0976	0.1033	0.0032	0.4193	0.2315	0.0605	0.0533	0.2843	0.6019	0.3149	0.0828	0.4937	0.1086
1	0.9671	0.1593	0.7321	0.3231	0.3892	0.1706	0.3986	0.0735	0.4632	0.392	0.0713	0.6866	0.1119	0.1917	0.0098	0.4055	0.2898	0.1699	0.042	0.3045	0.4836	0.4608	0.0085	0.3987	0.132
1	0.9594	0.183	0.7229	0.231	0.5213	0.0102	0.2481	0.3376	0.5552	0.09	0.0172	0.9182	0.0281	0.0531	0.0006	0.5749	0.2518	0.1685	0.0354	0.1348	0.6614	0.2869	0.0128	0.6249	0.0753
	0.553822	0.216983	0.626846	0.331505	0.3503	0.0430659	0.386	0.189983	0.562322	0.227649	0.0200512	0.829185	0.0854732	0.0715293	0.0138	0.425944	0.323405	0.143454	0.0571268	0.260724	0.538698	0.3453	0.0344244	0.523202	0.0970415
	0.323927	0.0832845	0.146194	0.0988314	0.10909	0.0363075	0.158925	0.0961158	0.10869	0.104013	0.0175466	0.0744232	0.04568	0.0710665	0.0284525	0.149034	0.132475	0.118311	0.0429474	0.13077	0.168333	0.144751	0.0224846	0.156307	0.0441207

## Sheet: Normal
All Events %	Leukocytes %	Lym %	CD3+ %	CD8+ %	CD4+ %	CD4+CD57+ T cells %	CD4+PD1+ T cells %	CD4+Naive %	CD4+Central Memory %	CD4+Effector Memory %	CD4+Effector %	CD4+CD27+CD28+ %	CD4+CD27+CD28- %	CD4+CD27-CD28- %	CD4+CD27-CD28+ %	CD8+CD57+ T cells %	CD8+PD1+ T cells %	CD8+Naive %	CD8+Central Memory %	CD8+Effector Memory %	CD8+Effector %	CD8+CD27+CD28+ %	CD8+CD27+CD28- %	CD8+CD27-CD28- %	CD8+CD27-CD28+ %
1	0.8157	0.2779	0.6643	0.2299	0.4508	0.0312	0.2486	0.4877	0.3833	0.1063	0.0227	0.8767	0.0411	0.0799	0.0024	0.2743	0.1659	0.481	0.0612	0.1307	0.3272	0.5737	0.0297	0.3031	0.0936
1	0.8384	0.1921	0.6363	0.381	0.2871	0.0603	0.2774	0.4389	0.3825	0.1777	0.0008	0.8756	0.0634	0.058	0.0031	0.4956	0.1235	0.2819	0.0291	0.2429	0.4461	0.3966	0.0309	0.5335	0.039
1	0.7892	0.3186	0.7926	0.2815	0.4372	0.0045	0.3274	0.447	0.4263	0.1165	0.0101	0.8885	0.055	0.0545	0.002	0.1442	0.1677	0.6755	0.0384	0.1991	0.087	0.8049	0.0235	0.1105	0.0611
1	0.9286	0.1497	0.6519	0.3601	0.3436	0.0052	0.411	0.3074	0.5061	0.1799	0.0065	0.8414	0.1217	0.0369	0	0.2292	0.2261	0.3712	0.055	0.244	0.3298	0.5695	0.0253	0.3552	0.05
1	0.7694	0.204	0.7292	0.3224	0.3686	0.0125	0.2481	0.4807	0.3736	0.1446	0.0012	0.9387	0.0506	0.0095	0.0012	0.1891	0.232	0.417	0.0476	0.3109	0.2245	0.6925	0.0224	0.2075	0.0776
1	0.8883	0.2641	0.7517	0.205	0.5487	0.0751	0.3431	0.3304	0.439	0.2033	0.0273	0.8358	0.0705	0.0737	0.02	0.4952	0.3589	0.2081	0.1717	0.4588	0.1615	0.5152	0.0513	0.2618	0.1717
1	0.8603	0.3596	0.7175	0.2804	0.4372	0.0172	0.232	0.3324	0.4982	0.15	0.0194	0.8714	0.1054	0.0223	0.0009	0.5426	0.2722	0.1639	0.0573	0.3913	0.3875	0.3578	0.0276	0.446	0.1687
1	0.9285	0.2835	0.804	0.2298	0.5361	0.0314	0.1951	0.4474	0.4339	0.0988	0.02	0.9166	0.04	0.0409	0.0024	0.2111	0.1488	0.4807	0.1007	0.1348	0.2838	0.6753	0.0159	0.2207	0.088
1	0.8608	0.3268	0.6974	0.2452	0.4689	0.0261	0.3399	0.3835	0.4797	0.1292	0.0076	0.9082	0.0657	0.0248	0.0013	0.3034	0.3876	0.1385	0.1272	0.4101	0.3242	0.5292	0.0434	0.3136	0.1138
1	0.9095	0.2554	0.7396	0.3856	0.3744	0.0493	0.2354	0.1831	0.5191	0.2668	0.031	0.7974	0.1338	0.0652	0.0036	0.465	0.1461	0.1358	0.0848	0.3001	0.4794	0.3688	0.044	0.5132	0.074
1	0.9438	0.3198	0.6708	0.2931	0.3783	0.0139	0.2044	0.3628	0.4534	0.1686	0.0153	0.8995	0.0768	0.0233	0.0004	0.1695	0.1251	0.5045	0.0627	0.2421	0.1908	0.7152	0.0462	0.1775	0.0611
1	0.9489	0.4031	0.673	0.3118	0.4273	0.0622	0.3392	0.5381	0.2722	0.1445	0.0452	0.8153	0.0779	0.0989	0.008	0.264	0.1633	0.3948	0.0301	0.2102	0.3648	0.5596	0.0218	0.3196	0.099
1	0.9452	0.3321	0.6101	0.3486	0.3352	0.0515	0.3773	0.4481	0.4062	0.1366	0.0091	0.8536	0.1057	0.0354	0.0053	0.4076	0.2003	0.2677	0.0566	0.2403	0.4353	0.467	0.0306	0.3943	0.1081
1	0.952	0.3962	0.5529	0.2639	0.3235	0.0074	0.2791	0.5003	0.3958	0.0664	0.0375	0.9301	0.0229	0.0457	0.0012	0.1981	0.2066	0.4957	0.0612	0.1709	0.2722	0.6662	0.0106	0.2213	0.1019
1	0.9335	0.3372	0.6487	0.297	0.3616	0.0309	0.386	0.2791	0.4432	0.2539	0.0238	0.8144	0.1337	0.0459	0.0061	0.2486	0.2133	0.245	0.0529	0.4462	0.256	0.5705	0.0411	0.2722	0.1162
1	0.9361	0.2428	0.6647	0.3803	0.2475	0.051	0.3654	0.4802	0.3225	0.1515	0.0458	0.8533	0.067	0.0687	0.011	0.3721	0.1303	0.2697	0.0261	0.2487	0.4554	0.4439	0.0157	0.4072	0.1332
1	0.9495	0.3687	0.777	0.4382	0.3094	0.0319	0.3263	0.4091	0.3879	0.17	0.033	0.8361	0.097	0.064	0.0028	0.1338	0.1381	0.6274	0.0457	0.1696	0.1573	0.7291	0.0271	0.1752	0.0686
1	0.9097	0.2858	0.8162	0.3209	0.4801	0.0147	0.3786	0.3833	0.4763	0.1237	0.0167	0.9141	0.0683	0.0146	0.003	0.4219	0.3314	0.3799	0.0679	0.1866	0.3656	0.4724	0.051	0.3295	0.147
1	0.9492	0.3637	0.6382	0.3686	0.3165	0.0507	0.3133	0.4879	0.3305	0.1396	0.042	0.8305	0.0876	0.0705	0.0115	0.4675	0.2082	0.2213	0.0452	0.2932	0.4402	0.3828	0.0335	0.4306	0.1531
1	0.9346	0.4471	0.6332	0.1998	0.4739	0.0425	0.3474	0.2548	0.4971	0.223	0.0251	0.8739	0.0687	0.0541	0.0032	0.2452	0.2357	0.2756	0.08	0.2736	0.3707	0.5175	0.0314	0.3963	0.0547
1	0.9602	0.2939	0.7129	0.353	0.3092	0.0568	0.6003	0.3591	0.4509	0.1678	0.0222	0.8597	0.0797	0.0573	0.0033	0.5719	0.2457	0.2282	0.0301	0.312	0.4297	0.3345	0.0108	0.5178	0.1369
1	0.9473	0.3999	0.7353	0.2445	0.4711	0.0248	0.3687	0.3462	0.4878	0.1332	0.0327	0.8972	0.0552	0.0452	0.0024	0.2018	0.2972	0.4452	0.0944	0.3538	0.1066	0.7225	0.0553	0.1329	0.0893
1	0.9243	0.2733	0.7632	0.443	0.3316	0.0641	0.5004	0.2836	0.4716	0.203	0.0418	0.8012	0.1197	0.0694	0.0098	0.4382	0.3429	0.1299	0.0366	0.2084	0.6251	0.3182	0.0554	0.5236	0.1028
1	0.8933	0.3931	0.6716	0.3052	0.3172	0.0123	0.3534	0.3322	0.4126	0.1861	0.0691	0.8494	0.0735	0.0699	0.0073	0.2767	0.3698	0.35	0.091	0.4026	0.1564	0.6228	0.0239	0.1789	0.1744
1	0.9115	0.2771	0.8281	0.4019	0.3887	0.1226	0.4766	0.1777	0.5095	0.2761	0.0368	0.7343	0.1139	0.1343	0.0176	0.2662	0.2755	0.3617	0.0822	0.3006	0.2555	0.657	0.0218	0.2286	0.0926
1	0.9393	0.2195	0.8025	0.3294	0.4857	0.0395	0.291	0.2952	0.5316	0.1634	0.0098	0.8255	0.1311	0.0405	0.003	0.4233	0.2597	0.2606	0.0979	0.449	0.1925	0.4564	0.0404	0.3619	0.1413
1	0.9216	0.13	0.7807	0.4114	0.3367	0.0138	0.2922	0.4069	0.4441	0.1308	0.0182	0.8725	0.0699	0.0559	0.0017	0.3971	0.266	0.3289	0.0628	0.2757	0.3326	0.484	0.0387	0.3972	0.0801
1	0.9348	0.4314	0.6531	0.3674	0.2997	0.0122	0.2511	0.3896	0.509	0.0961	0.0053	0.9307	0.0531	0.0155	0.0008	0.2944	0.3197	0.2176	0.0815	0.4078	0.2931	0.5346	0.0754	0.2624	0.1276
1	0.8875	0.1794	0.742	0.3519	0.4155	0.0215	0.2076	0.491	0.3945	0.0929	0.0215	0.9127	0.0398	0.0434	0.0042	0.5398	0.3057	0.2333	0.0568	0.3403	0.3696	0.4134	0.0181	0.3366	0.2318
1	0.9249	0.3379	0.7781	0.3895	0.3969	0.0936	0.2974	0.4618	0.3378	0.1216	0.0788	0.8052	0.067	0.1085	0.0193	0.58	0.4697	0.13	0.0491	0.3695	0.4515	0.279	0.0219	0.5917	0.1075
1	0.9332	0.3524	0.7874	0.3688	0.2652	0.0269	0.3561	0.3228	0.507	0.1472	0.023	0.8663	0.0727	0.0533	0.0077	0.4752	0.2183	0.2086	0.0715	0.3455	0.3743	0.3527	0.0272	0.4535	0.1666
1	0.8789	0.3852	0.7368	0.4988	0.2803	0.0449	0.2386	0.5154	0.3532	0.1135	0.018	0.8642	0.0613	0.0716	0.0029	0.5091	0.2435	0.1838	0.0662	0.3755	0.3745	0.3228	0.0328	0.4912	0.1532
1	0.9228	0.4683	0.8201	0.3989	0.3178	0.0307	0.3003	0.3418	0.5496	0.0989	0.0097	0.9082	0.0613	0.0279	0.0026	0.6189	0.3438	0.189	0.0998	0.5315	0.1797	0.3263	0.014	0.4785	0.1812
1	0.854	0.3339	0.6103	0.3054	0.3672	0.0219	0.3926	0.2297	0.6048	0.1609	0.0046	0.8924	0.0837	0.0211	0.0029	0.3294	0.3587	0.1042	0.1561	0.3206	0.4191	0.4508	0.0345	0.3464	0.1683
1	0.9169	0.457	0.7879	0.3913	0.4035	0.1081	0.3886	0.2652	0.5004	0.2027	0.0317	0.7851	0.1195	0.0801	0.0152	0.508	0.3627	0.1981	0.1138	0.3309	0.3571	0.4589	0.0315	0.3597	0.1499
1	0.938	0.405	0.7618	0.2861	0.4659	0.0118	0.2334	0.3496	0.5201	0.1281	0.0022	0.9017	0.0713	0.0262	0.0008	0.3155	0.1822	0.2465	0.0813	0.3622	0.31	0.4987	0.0358	0.354	0.1116
1	0.9053	0.3739	0.8303	0.2977	0.3233	0.0412	0.2401	0.4332	0.4376	0.111	0.0182	0.8887	0.04	0.0636	0.0077	0.3288	0.2572	0.2045	0.1008	0.4845	0.2101	0.5228	0.0346	0.2927	0.1498
1	0.8254	0.495	0.7128	0.2539	0.3922	0.0165	0.3865	0.1825	0.7077	0.1056	0.0043	0.8988	0.0855	0.015	0.0007	0.424	0.4164	0.1359	0.1867	0.3967	0.2807	0.5069	0.0568	0.2871	0.1492
1	0.8418	0.3051	0.7341	0.3322	0.425	0.0658	0.451	0.2096	0.6126	0.1519	0.0259	0.8232	0.0852	0.0839	0.0077	0.4813	0.3601	0.1731	0.0846	0.436	0.3063	0.3469	0.07	0.4735	0.1096
1	0.9351	0.3698	0.6452	0.2842	0.4415	0.0342	0.2406	0.3775	0.4784	0.131	0.0131	0.8757	0.0761	0.0455	0.0026	0.4738	0.1973	0.2044	0.0661	0.2761	0.4534	0.3703	0.0544	0.5009	0.0744
1	0.9435	0.36	0.7899	0.22	0.5557	0.0134	0.1445	0.4845	0.4177	0.0838	0.014	0.9399	0.0347	0.024	0.0015	0.3215	0.2244	0.3048	0.0882	0.2793	0.3277	0.5207	0.0115	0.2836	0.1842
	0.905629	0.32608	0.720815	0.326283	0.387702	0.0377098	0.32161	0.371641	0.455251	0.150159	0.0229512	0.865944	0.0767561	0.0521683	0.00514878	0.367144	0.256039	0.2896	0.0755829	0.313722	0.321093	0.500193	0.0338488	0.347354	0.118602
	0.0474853	0.0860932	0.0706534	0.0697403	0.0788984	0.027554	0.0909136	0.0994497	0.0838298	0.0481739	0.0171236	0.0463029	0.0284389	0.0272621	0.00521388	0.133658	0.0881091	0.138439	0.0365802	0.0986389	0.11458	0.133437	0.0157024	0.121258	0.0439392

## Sheet: 1+5 years
All Events %	Leukocytes %	Lym %	CD3+ %	CD8+ %	CD4+ %	CD4+CD57+ T cells %	CD4+PD1+ T cells %	CD4+Naive %	CD4+Central Memory %	CD4+Effector Memory %	CD4+Effector %	CD4+CD27+CD28+ %	CD4+CD27+CD28- %	CD4+CD27-CD28- %	CD4+CD27-CD28+ %	CD8+CD57+ T cells %	CD8+PD1+ T cells %	CD8+Naive %	CD8+Central Memory %	CD8+Effector Memory %	CD8+Effector %	CD8+CD27+CD28+ %	CD8+CD27+CD28- %	CD8+CD27-CD28- %	CD8+CD27-CD28+ %
1	0.3878	0.2358	0.7151	0.2586	0.4981	0.1822	0.4149	0.3458	0.3886	0.18	0.0856	0.7245	0.0066	0.1789	0.09	0.4017	0.389	0.167	0.1268	0.2537	0.4524	0.4482	0.0338	0.4419	0.0761
1	0.1875	0.3439	0.7798	0.2953	0.4698	0.3333	0.6337	0.1403	0.3729	0.4092	0.0776	0.5512	0.0149	0.302	0.132	0.6115	0.5039	0.0656	0.1339	0.3858	0.4147	0.3071	0.0604	0.5328	0.0997
1	0.3501	0.1779	0.5024	0.4398	0.2087	0.0192	0.5308	0.7462	0.0192	0.0154	0.2192	0.7692	0	0.1115	0.1192	0.6058	0.3376	0.115	0	0.0073	0.8777	0.2555	0.0365	0.5639	0.1442
1	0.1701	0.298	0.6893	0.2564	0.4389	0.0157	0.3461	0.418	0.4921	0.0831	0.0067	0.8854	0.0022	0.0112	0.1011	0.2769	0.4731	0.2346	0.1846	0.3231	0.2577	0.5538	0.0538	0.2615	0.1308
1	0.275	0.1869	0.7062	0.4202	0.3502	0.0694	0.5389	0.7278	0.0917	0.025	0.1556	0.8444	0.0028	0.1	0.0528	0.4676	0.4028	0.3056	0.0069	0.0116	0.6759	0.4259	0.0324	0.456	0.0856
1	0.5948	0.1289	0.8695	0.5349	0.2857	0.0228	0.5068	0.2123	0.3493	0.3174	0.121	0.6553	0	0.1507	0.1941	0.4683	0.3756	0.1134	0.022	0.2976	0.5671	0.2732	0.0293	0.5134	0.1841
1	0.2337	0.3579	0.7173	0.2827	0.4549	0.4192	0.6097	0.1327	0.3233	0.1813	0.3627	0.4494	0.0342	0.3522	0.1643	0.4778	0.334	0.1353	0.0698	0.167	0.6279	0.3319	0.0444	0.5159	0.1078
1	0.4826	0.3007	0.7192	0.3635	0.3422	0.0876	0.4391	0.4018	0.3807	0.1662	0.0514	0.8066	0.0121	0.1138	0.0675	0.4142	0.3848	0.31	0.0664	0.1791	0.4445	0.4626	0.0209	0.4284	0.0882
1	0.4762	0.255	0.5451	0.3841	0.2231	0.0314	0.4244	0.3911	0.4373	0.1328	0.0387	0.8081	0.0037	0.0775	0.1107	0.3612	0.2433	0.2755	0.0665	0.2776	0.3805	0.4705	0.03	0.4352	0.0643
1	0.4895	0.3015	0.8222	0.5085	0.2703	0.0351	0.4185	0.3108	0.5213	0.1479	0.0201	0.8434	0	0.0313	0.1253	0.3498	0.3797	0.2332	0.0919	0.1472	0.5276	0.491	0.0553	0.3771	0.0766
1	0.45	0.3064	0.8067	0.4095	0.2963	0.0282	0.3892	0.3476	0.448	0.1371	0.0673	0.8201	0.0037	0.0894	0.0869	0.5678	0.4296	0.1151	0.0602	0.1807	0.6439	0.2276	0.0089	0.5066	0.2569
1	0.5401	0.2327	0.537	0.2629	0.3747	0.0191	0.3822	0.242	0.5679	0.1168	0.0732	0.81	0.0011	0.1189	0.0701	0.4266	0.2632	0.1634	0.1906	0.1725	0.4735	0.4614	0.053	0.4312	0.0545
1	0.5134	0.2497	0.7461	0.4041	0.3467	0.0214	0.396	0.4477	0.4162	0.1136	0.0225	0.8639	0.0022	0.0574	0.0765	0.3629	0.2336	0.4035	0.0338	0.1911	0.3716	0.4788	0.0164	0.417	0.0878
1	0.3387	0.2376	0.8597	0.3136	0.5145	0.0077	0.3351	0.4419	0.4359	0.1212	0.001	0.9386	0.0521	0.0083	0.001	0.3434	0.5071	0.0931	0.063	0.3746	0.4693	0.2979	0.0181	0.3965	0.2875
1	0.4337	0.2617	0.6951	0.5307	0.2401	0.0857	0.6482	0.1445	0.5086	0.3371	0.0098	0.7322	0.1698	0.0963	0.0016	0.4889	0.4273	0.1352	0.0247	0.2319	0.6082	0.2367	0.0155	0.5565	0.1913
1	0.3407	0.3246	0.6639	0.4466	0.2217	0.0378	0.4926	0.2521	0.5509	0.1913	0.0057	0.8506	0.1297	0.0189	0.0008	0.5929	0.4841	0.0831	0.055	0.3256	0.5363	0.2865	0.0583	0.5326	0.1227
1	0.3637	0.3136	0.5538	0.3834	0.2886	0.1492	0.6079	0.3268	0.4236	0.246	0.0037	0.7478	0.0826	0.1541	0.0154	0.6297	0.3745	0.0752	0.0334	0.2455	0.6459	0.2492	0.039	0.6316	0.0803
1	0.3057	0.2273	0.8054	0.213	0.5646	0.1298	0.5148	0.3099	0.4282	0.2482	0.0137	0.7824	0.0838	0.1271	0.0067	0.3084	0.3653	0.2524	0.0462	0.2747	0.4267	0.4738	0.0151	0.376	0.1351
1	0.218	0.2228	0.7871	0.2124	0.5575	0.113	0.5397	0.2495	0.4963	0.1849	0.0693	0.7989	0.0817	0.1056	0.0138	0.278	0.669	0.4431	0.0388	0.2268	0.2913	0.6028	0.015	0.2542	0.128
1	0.328	0.23	0.7702	0.4382	0.2908	0.0214	0.5235	0.2673	0.463	0.2581	0.0116	0.8709	0.1144	0.0135	0.0012	0.4245	0.4156	0.2581	0.0365	0.2861	0.4192	0.4655	0.0455	0.3758	0.1132
1	0.3411	0.3004	0.7418	0.492	0.1989	0.0873	0.4824	0.3671	0.4493	0.1515	0.0321	0.8265	0.0873	0.0812	0.005	0.4943	0.3978	0.1375	0.0243	0.2092	0.629	0.1849	0.0114	0.7007	0.103
1	0.2483	0.127	0.729	0.2228	0.5314	0.038	0.3393	0.4043	0.4883	0.1059	0.0015	0.9142	0.0489	0.0347	0.0022	0.5618	0.5889	0.1298	0.0383	0.2613	0.5706	0.2814	0.0183	0.5375	0.1629
1	0.7677	0.3639	0.7629	0.2138	0.5816	0.0218	0.3563	0.3736	0.5046	0.1007	0.0211	0.8401	0.0539	0.1053	0.0007	0.2672	0.4042	0.318	0.0489	0.2644	0.3688	0.5872	0.0469	0.2768	0.0891
1	0.9066	0.0804	0.9125	0.3297	0.4998	0.0764	0.313	0.5194	0.2778	0.1412	0.0616	0.7926	0.0444	0.1565	0.0065	0.2758	0.1439	0.473	0.0246	0.1277	0.3747	0.5537	0.0309	0.3214	0.094
1	0.8763	0.1564	0.6128	0.4084	0.2399	0.0379	0.4406	0.3924	0.3029	0.2427	0.062	0.5938	0.1472	0.259	0	0.2083	0.1855	0.2386	0.0157	0.1542	0.5915	0.3418	0.046	0.4934	0.1188
1	0.7837	0.1014	0.7418	0.3799	0.4276	0.0167	0.2665	0.4438	0.3779	0.1424	0.036	0.8343	0.0527	0.113	0	0.3592	0.313	0.1539	0.0279	0.2771	0.541	0.3107	0.0433	0.5148	0.1311
1	0.7769	0.2312	0.6741	0.4423	0.2992	0.0341	0.3018	0.3617	0.4632	0.1294	0.0456	0.7112	0.0572	0.2262	0.0054	0.5212	0.17	0.035	0.0217	0.4253	0.518	0.223	0.0313	0.6014	0.1442
1	0.9041	0.1707	0.7752	0.3153	0.4066	0.0281	0.4237	0.1661	0.5789	0.2	0.055	0.7429	0.1142	0.1413	0.0016	0.429	0.4324	0.1364	0.0589	0.3751	0.4297	0.4221	0.0691	0.3739	0.1349
1	0.9218	0.1758	0.7126	0.3444	0.4372	0.0295	0.3078	0.2533	0.5514	0.1664	0.0288	0.8282	0.0789	0.0908	0.0021	0.1303	0.212	0.3509	0.0853	0.2669	0.2969	0.6191	0.0622	0.2862	0.0325
1	0.9378	0.2709	0.6472	0.2967	0.4574	0.0177	0.2403	0.1201	0.738	0.1275	0.0145	0.8472	0.0737	0.0776	0.0014	0.3591	0.1337	0.149	0.1647	0.2191	0.4672	0.3828	0.0519	0.5335	0.0318
1	0.8288	0.122	0.7442	0.2585	0.465	0.0519	0.4066	0.2289	0.5046	0.2377	0.0288	0.8113	0.0832	0.0975	0.0081	0.3848	0.5516	0.1692	0.0627	0.3137	0.4544	0.3798	0.0334	0.4313	0.1555
1	0.9104	0.187	0.6011	0.3425	0.2995	0.08	0.2563	0.2238	0.5232	0.2025	0.0505	0.7328	0.0687	0.194	0.0046	0.5637	0.1226	0.0304	0.0534	0.1931	0.7231	0.1329	0.0148	0.7652	0.0871
1	0.1304	0.2389	0.6429	0.3058	0.3879	0.0896	0.2775	0.1282	0.4395	0.3718	0.0606	0.6483	0.0088	0.2138	0.1292	0.3325	0.4722	0.0851	0.0645	0.6308	0.2196	0.2928	0.044	0.4811	0.1821
1	0.1663	0.137	0.6453	0.3121	0.4283	0.0085	0.5126	0.0926	0.4354	0.4254	0.0467	0.591	0.0141	0.2756	0.1193	0.1544	0.424	0.3386	0.0667	0.3163	0.2784	0.5915	0.0204	0.1593	0.2288
1	0.0612	0.1445	0.7012	0.3586	0.5099	0.1006	0.2714	0.1104	0.3113	0.4857	0.0926	0.4338	0.0314	0.4219	0.1129	0.2751	0.2983	0.1758	0.0246	0.2715	0.5281	0.2782	0.0156	0.4538	0.2524
1	0.1521	0.3057	0.7221	0.4309	0.351	0.1339	0.2416	0.1294	0.3545	0.3944	0.1217	0.539	0.0078	0.3459	0.1073	0.6347	0.1397	0.0679	0.0367	0.3695	0.5259	0.1729	0.0232	0.7326	0.0714
1	0.956	0.2344	0.5098	0.3053	0.2243	0.127	0.3214	0.21	0.2646	0.5032	0.0222	0.6641	0.0888	0.2414	0.0057	0.1807	0.2514	0.1693	0.006	0.3403	0.4844	0.2855	0.0161	0.554	0.1445
1	0.9572	0.2369	0.5289	0.3545	0.2265	0.0668	0.2272	0.1114	0.2356	0.5933	0.0597	0.6331	0.1765	0.1853	0.0051	0.3721	0.2042	0.0898	0.0096	0.3319	0.5687	0.3211	0.0461	0.5384	0.0945
1	0.9477	0.1497	0.585	0.3176	0.2763	0.1596	0.2682	0.3281	0.2297	0.3784	0.0639	0.6524	0.07	0.2692	0.0083	0.3214	0.3097	0.3367	0.0051	0.2932	0.365	0.4681	0.0127	0.3875	0.1317
1	0.9638	0.1384	0.4705	0.2461	0.2677	0.1638	0.2872	0.0911	0.3169	0.5676	0.0245	0.6418	0.0995	0.2492	0.0095	0.5537	0.2567	0.0993	0.01	0.3269	0.5638	0.2272	0.023	0.6604	0.0894
1	0.9627	0.1977	0.4853	0.2075	0.294	0.2571	0.2534	0.2187	0.2317	0.5254	0.0241	0.6062	0.0736	0.3072	0.013	0.3565	0.3694	0.1815	0.0047	0.5235	0.2903	0.3768	0.0226	0.4119	0.1886
1	0.9596	0.4789	0.5303	0.3225	0.2469	0.0412	0.1508	0.0773	0.3278	0.5789	0.016	0.7823	0.1195	0.0926	0.0056	0.3129	0.3338	0.0559	0.0143	0.4888	0.4411	0.3268	0.0136	0.4486	0.211
1	0.9307	0.2186	0.5422	0.3884	0.2059	0.0906	0.154	0.3025	0.2859	0.3877	0.0239	0.7343	0.0785	0.1769	0.0103	0.5431	0.1476	0.1217	0.0061	0.3324	0.5399	0.1744	0.0102	0.6605	0.1549
1	0.9393	0.3602	0.5199	0.2141	0.3259	0.0208	0.148	0.3502	0.3377	0.3017	0.0104	0.8759	0.069	0.0536	0.0015	0.4491	0.1367	0.2626	0.009	0.1991	0.5293	0.3758	0.0088	0.5387	0.0767
1	0.9648	0.2415	0.6808	0.3978	0.3079	0.1803	0.444	0.1193	0.4673	0.3633	0.0501	0.6817	0.1369	0.1772	0.0041	0.6279	0.5179	0.0484	0.0246	0.593	0.334	0.2407	0.038	0.5437	0.1776
1	0.9509	0.1776	0.5968	0.3738	0.2513	0.0679	0.3504	0.4008	0.2707	0.2987	0.0298	0.7536	0.1667	0.078	0.0017	0.2802	0.1427	0.2309	0.0085	0.1194	0.6411	0.3386	0.041	0.5195	0.1009
1	0.9776	0.0562	0.6861	0.3392	0.4061	0.0632	0.3445	0.1211	0.4766	0.3601	0.0422	0.6597	0.1684	0.1698	0.0021	0.5564	0.4077	0.0331	0.0513	0.4549	0.4608	0.331	0.0856	0.4612	0.1222
1	0.332	0.1852	0.7609	0.3469	0.4435	0.0523	0.5054	0.3065	0.5621	0.1077	0.0238	0.8646	0.0654	0.066	0.0039	0.4166	0.4547	0.2505	0.0499	0.1159	0.5837	0.3761	0.0153	0.5255	0.083
1	0.2834	0.3234	0.6146	0.3705	0.3555	0.0365	0.674	0.0996	0.6846	0.2133	0.0024	0.8339	0.1434	0.0203	0.0024	0.4177	0.341	0.0345	0.0464	0.2096	0.7095	0.1889	0.051	0.6732	0.0868
1	0.3302	0.1605	0.7649	0.5	0.3531	0.0772	0.5839	0.1639	0.6344	0.1571	0.0446	0.8247	0.0959	0.0663	0.013	0.5735	0.391	0.1428	0.0376	0.1889	0.6307	0.299	0.0309	0.5996	0.0704
1	0.3412	0.1218	0.6375	0.2433	0.4333	0.0045	0.453	0.266	0.6421	0.0894	0.0025	0.9137	0.0829	0.0029	0.0005	0.3851	0.527	0.1399	0.096	0.2125	0.5516	0.4476	0.0331	0.4036	0.1157
1	0.3997	0.1916	0.6805	0.3345	0.3231	0.0452	0.5276	0.1565	0.7019	0.107	0.0346	0.8566	0.1022	0.0391	0.0021	0.6637	0.3023	0.0387	0.1081	0.1755	0.6778	0.2572	0.029	0.6365	0.0773
1	0.313	0.1329	0.2359	0.251	0.1426	0.0326	0.4015	0.2982	0.5021	0.1574	0.0423	0.8634	0.0874	0.0381	0.0111	0.5522	0.2529	0.0378	0.0362	0.1252	0.8007	0.1595	0.0232	0.757	0.0603
1	0.3795	0.1599	0.7652	0.2984	0.4875	0.0431	0.5084	0.2089	0.6722	0.1173	0.0016	0.9252	0.0551	0.0171	0.0026	0.2882	0.593	0.1381	0.1826	0.3081	0.3712	0.6159	0.0196	0.2633	0.1013
1	0.292	0.2663	0.8725	0.3398	0.508	0.078	0.494	0.0773	0.7313	0.1886	0.0028	0.8865	0.0848	0.0147	0.014	0.3873	0.3977	0.1068	0.1452	0.1805	0.5675	0.4299	0.0316	0.3876	0.1508
1	0.5441	0.1792	0.4681	0.3261	0.2361	0.018	0.352	0.469	0.3921	0.1354	0.0036	0.8983	0.0196	0.0437	0.0384	0.6382	0.4607	0.0586	0.0049	0.105	0.8315	0.0832	0.0029	0.6924	0.2215
1	0.5209	0.0772	0.7351	0.6287	0.196	0.0242	0.576	0.2333	0.5799	0.1868	0	0.8945	0.0949	0.0106	0	0.4715	0.5261	0.0685	0.0178	0.3272	0.5865	0.3115	0.0223	0.4938	0.1724
1	0.3609	0.178	0.4958	0.3214	0.2607	0.0156	0.4592	0.308	0.5777	0.1086	0.0057	0.8652	0.1341	0.0007	0	0.4623	0.3241	0.1491	0.0288	0.0818	0.7404	0.2717	0.0213	0.6315	0.0754
1	0.4109	0.1807	0.7231	0.4426	0.3332	0.0199	0.4935	0.1725	0.6039	0.2231	0.0006	0.8196	0.1656	0.0131	0.0017	0.4284	0.3843	0.0934	0.0724	0.1821	0.6521	0.2678	0.0377	0.6367	0.0578
1	0.3371	0.0955	0.552	0.3632	0.2618	0.0574	0.6203	0.1391	0.5055	0.351	0.0044	0.816	0.1236	0.0552	0.0052	0.4987	0.3814	0.1804	0.0573	0.1867	0.5756	0.305	0.0117	0.5602	0.1231
1	0.295	0.1641	0.5321	0.4823	0.2564	0.0266	0.57	0.0721	0.7598	0.1534	0.0147	0.862	0.1022	0.0308	0.0049	0.4769	0.4937	0.1225	0.051	0.1534	0.6731	0.2126	0.0179	0.6914	0.0782
1	0.2667	0.2336	0.7694	0.2797	0.4945	0.0273	0.4231	0.1944	0.6623	0.1399	0.0035	0.9248	0.0678	0.0066	0.0008	0.3685	0.5751	0.3437	0.0785	0.1694	0.4084	0.5269	0.0179	0.3375	0.1178
1	0.3377	0.1269	0.4582	0.4252	0.2664	0.0968	0.4935	0.3084	0.3909	0.2812	0.0195	0.7773	0.1455	0.0727	0.0045	0.6713	0.1648	0.0891	0.0106	0.0635	0.8369	0.153	0.0207	0.7612	0.0651
1	0.2756	0.2939	0.4307	0.3672	0.2733	0.0741	0.5215	0.0999	0.679	0.1966	0.0245	0.7512	0.1926	0.0457	0.0106	0.6138	0.2488	0.0724	0.0483	0.1433	0.736	0.198	0.0281	0.7187	0.0552
1	0.1925	0.3784	0.7529	0.4638	0.2551	0.0402	0.6026	0.1492	0.609	0.2418	0	0.8235	0.1557	0.0179	0.0029	0.4278	0.5067	0.0923	0.0675	0.4321	0.4081	0.4045	0.0639	0.4373	0.0943
1	0.1983	0.1225	0.808	0.2772	0.485	0.0065	0.4561	0.1817	0.6236	0.1905	0.0042	0.8957	0.1012	0.0027	0.0004	0.2643	0.5942	0.2884	0.061	0.2575	0.393	0.5989	0.0765	0.2669	0.0577
1	0.1456	0.2572	0.6381	0.292	0.3581	0.0113	0.5119	0.2659	0.6014	0.1311	0.0016	0.9148	0.0787	0.0054	0.0011	0.2599	0.1448	0.3862	0.0542	0.1673	0.3922	0.5238	0.0146	0.3373	0.1243
1	0.2816	0.1318	0.5895	0.3602	0.304	0.0304	0.5149	0.1729	0.6916	0.1336	0.0019	0.8898	0.0792	0.0266	0.0044	0.5724	0.272	0.109	0.0641	0.248	0.5788	0.2774	0.0273	0.6275	0.0679
1	0.9025	0.2713	0.8015	0.3193	0.4637	0.0471	0.1831	0.3525	0.4538	0.1731	0.0206	0.8286	0.089	0.0787	0.0037	0.6056	0.3212	0.17	0.0857	0.1203	0.624	0.2968	0.0519	0.6056	0.0456
1	0.8947	0.1367	0.5841	0.3588	0.299	0.0122	0.5215	0.0638	0.6664	0.2198	0.05	0.747	0.1074	0.1451	0.0005	0.3309	0.3589	0.1276	0.0729	0.368	0.4315	0.4005	0.0636	0.3736	0.1623
1	0.949	0.2151	0.6535	0.2996	0.3239	0.1035	0.3689	0.2811	0.4623	0.2112	0.0454	0.8062	0.0465	0.1407	0.0066	0.4583	0.2471	0.1765	0.0573	0.2075	0.5587	0.3478	0.0215	0.4679	0.1628
1	0.9489	0.2126	0.7319	0.3026	0.4416	0.0089	0.1809	0.211	0.6248	0.1217	0.0425	0.846	0.0807	0.073	0.0003	0.5739	0.2223	0.0526	0.0424	0.1523	0.7528	0.2243	0.0259	0.5375	0.2123
1	0.9382	0.2949	0.7232	0.4221	0.2645	0.0315	0.3991	0.1018	0.6397	0.2474	0.011	0.766	0.1534	0.0787	0.0018	0.44	0.3259	0.0618	0.0894	0.4287	0.4201	0.3562	0.0887	0.4759	0.0792
1	0.2673	0.29	0.8193	0.3878	0.4797	0.0425	0.1761	0.2504	0.4295	0.283	0.0371	0.7031	0.0024	0.1883	0.1062	0.3853	0.2279	0.1871	0.0876	0.4773	0.2481	0.3835	0.0564	0.5071	0.0529
1	0.1503	0.2203	0.6338	0.294	0.4943	0.0533	0.1936	0.1085	0.5855	0.2797	0.0263	0.6709	0.0008	0.2567	0.0716	0.5438	0.1457	0.0393	0.0732	0.2809	0.6066	0.1919	0.0243	0.7325	0.0514
1	0.1971	0.2767	0.7658	0.1894	0.6153	0.0417	0.1959	0.1087	0.4729	0.3731	0.0454	0.7413	0.0189	0.1128	0.127	0.1652	0.3313	0.0714	0.1968	0.5172	0.2146	0.6115	0.0494	0.2092	0.1299
1	0.1931	0.2567	0.6409	0.4037	0.3808	0.1205	0.3585	0.0748	0.4661	0.4212	0.0379	0.6055	0.0016	0.3273	0.0655	0.4292	0.2105	0.098	0.0475	0.3262	0.5283	0.2574	0.0351	0.6472	0.0603
1	0.9483	0.4053	0.5023	0.2906	0.2601	0.0058	0.1654	0.1462	0.5105	0.3283	0.015	0.8764	0.0927	0.0304	0.0005	0.2694	0.2361	0.0723	0.0145	0.4405	0.4727	0.2461	0.0432	0.6598	0.051
1	0.9713	0.2317	0.4529	0.2774	0.2412	0.0374	0.1464	0.0982	0.5339	0.3396	0.0283	0.812	0.0915	0.0951	0.0013	0.2469	0.2085	0.0626	0.0139	0.3684	0.555	0.2956	0.084	0.4924	0.1281
1	0.9448	0.2721	0.5063	0.129	0.3719	0.0018	0.179	0.0865	0.5333	0.3707	0.0095	0.9004	0.0701	0.0291	0.0004	0.0757	0.2936	0.117	0.0167	0.3946	0.4717	0.4967	0.0572	0.3294	0.1167
1	0.9126	0.3035	0.5367	0.3657	0.2567	0.0636	0.2424	0.2593	0.4307	0.2935	0.0164	0.8164	0.1126	0.0672	0.0038	0.555	0.3385	0.0919	0.0163	0.6304	0.2614	0.2527	0.046	0.6118	0.0895
1	0.9675	0.3708	0.4975	0.1438	0.4151	0.0219	0.1037	0.2309	0.4756	0.2646	0.029	0.8659	0.0285	0.1052	0.0004	0.2459	0.1542	0.2245	0.0191	0.3497	0.4067	0.3456	0.0129	0.5979	0.0437
1	0.9672	0.3075	0.2834	0.1335	0.1764	0.0082	0.2085	0.2316	0.2601	0.4931	0.0152	0.8645	0.0439	0.0615	0.0301	0.0486	0.0649	0.661	0.0072	0.187	0.1449	0.7592	0.0045	0.1528	0.0836
1	0.9741	0.2439	0.4663	0.2574	0.2442	0.1003	0.2165	0.109	0.4498	0.4209	0.0203	0.7801	0.0649	0.147	0.008	0.4139	0.2739	0.0434	0.014	0.3224	0.6201	0.2515	0.0282	0.6503	0.07
1	0.9621	0.2409	0.6485	0.3326	0.3199	0.0089	0.3047	0.2412	0.5692	0.1771	0.0124	0.8643	0.0841	0.0516	0	0.4381	0.1897	0.283	0.0386	0.3612	0.3172	0.4704	0.018	0.4444	0.0672
1	0.8533	0.0434	0.7128	0.4163	0.3765	0.0581	0.2927	0.0794	0.6653	0.2228	0.0325	0.7959	0.0976	0.1033	0.0032	0.4193	0.2315	0.0605	0.0533	0.2843	0.6019	0.3149	0.0828	0.4937	0.1086
1	0.9671	0.1593	0.7321	0.3231	0.3892	0.1706	0.3986	0.0735	0.4632	0.392	0.0713	0.6866	0.1119	0.1917	0.0098	0.4055	0.2898	0.1699	0.042	0.3045	0.4836	0.4608	0.0085	0.3987	0.132
1	0.9594	0.183	0.7229	0.231	0.5213	0.0102	0.2481	0.3376	0.5552	0.09	0.0172	0.9182	0.0281	0.0531	0.0006	0.5749	0.2518	0.1685	0.0354	0.1348	0.6614	0.2869	0.0128	0.6249	0.0753
mean	0.572839	0.223778	0.653342	0.339439	0.354022	0.0646045	0.385283	0.241943	0.476313	0.243519	0.0382318	0.783202	0.0741114	0.113477	0.0292045	0.418489	0.333185	0.164515	0.0529693	0.271907	0.510611	0.354311	0.0337886	0.498213	0.113693
STD	0.316712	0.0839478	0.130091	0.0925774	0.109792	0.0691527	0.142721	0.137727	0.144348	0.131602	0.0499235	0.108176	0.0506146	0.0948753	0.0467058	0.14076	0.133371	0.116072	0.0444507	0.12849	0.15214	0.1346	0.020229	0.142033	0.053577

## Sheet: Uremia
All Events %	Leukocytes %	Lym %	CD3+ %	CD8+ %	CD4+ %	CD4+CD57+ T cells %	CD4+PD1+ T cells %	CD4+Naive %	CD4+Central Memory %	CD4+Effector Memory %	CD4+Effector %	CD4+CD27+CD28+ %	CD4+CD27+CD28- %	CD4+CD27-CD28- %	CD4+CD27-CD28+ %	CD8+CD57+ T cells %	CD8+PD1+ T cells %	CD8+Naive %	CD8+Central Memory %	CD8+Effector Memory %	CD8+Effector %	CD8+CD27+CD28+ %	CD8+CD27+CD28- %	CD8+CD27-CD28- %	CD8+CD27-CD28+ %
1	0.9101	0.4907	0.865	0.2348	0.6283	0.029	0.3699	0.2485	0.6816	0.0563	0.0136	0.8625	0.0015	0.0741	0.0619	0.2865	0.212	0.3798	0.1693	0.0891	0.3618	0.4677	0.0894	0.3992	0.0437
1	0.9207	0.4556	0.7222	0.2424	0.4737	0.0104	0.234	0.3163	0.6566	0.0221	0.0049	0.9098	0.0006	0.0311	0.0585	0.3185	0.24	0.3107	0.2615	0.1874	0.2403	0.5068	0.1034	0.3527	0.037
1	0.961	0.2366	0.574	0.2658	0.4062	0.0057	0.1465	0.4604	0.4737	0.0602	0.0057	0.8589	0.0007	0.075	0.0654	0.3906	0.2072	0.2958	0.236	0.1184	0.3497	0.4325	0.115	0.3938	0.0586
1	0.9055	0.4921	0.6734	0.2528	0.432	0.0241	0.3261	0.2768	0.6354	0.0774	0.0103	0.7866	0.0017	0.0935	0.1182	0.3222	0.2206	0.3654	0.1834	0.1676	0.2835	0.4254	0.1049	0.4182	0.0515
1	0.9384	0.297	0.6786	0.2533	0.455	0.0225	0.2984	0.2599	0.6608	0.0738	0.0055	0.8486	0.0008	0.0775	0.0731	0.1963	0.1919	0.5408	0.1555	0.1653	0.1384	0.6946	0.0661	0.2244	0.0148
1	0.8928	0.354	0.6909	0.1606	0.5181	0.0192	0.2242	0.4337	0.5278	0.0353	0.0032	0.895	0.0003	0.0343	0.0705	0.4088	0.2648	0.2459	0.2191	0.3181	0.2169	0.4494	0.0482	0.4564	0.046
1	0.9552	0.2678	0.7319	0.2675	0.4515	0.0288	0.2345	0.4194	0.5287	0.0505	0.0014	0.875	0.0005	0.0423	0.0822	0.1748	0.1815	0.6272	0.1431	0.109	0.1206	0.7443	0.0585	0.1776	0.0195
1	0.9356	0.2998	0.6514	0.2759	0.3634	0.0709	0.3657	0.2261	0.6847	0.0844	0.0048	0.7582	0.0033	0.0622	0.1762	0.256	0.1794	0.2604	0.2883	0.137	0.3143	0.5341	0.1184	0.3029	0.0446
1	0.9003	0.2012	0.7764	0.3039	0.4193	0.0282	0.3469	0.2797	0.6692	0.0482	0.0029	0.8537	0.0014	0.0431	0.1018	0.2486	0.3275	0.2362	0.3711	0.1778	0.2149	0.5515	0.0851	0.2488	0.1146
1	0.9476	0.1659	0.6087	0.2461	0.3292	0.0048	0.3114	0.3097	0.6749	0.0149	0.0005	0.9139	0.0003	0.0137	0.072	0.1578	0.217	0.435	0.262	0.1013	0.2018	0.6578	0.1283	0.1743	0.0396
1	0.9466	0.3121	0.766	0.1686	0.6059	0.052	0.197	0.397	0.5573	0.039	0.0067	0.8795	0.0149	0.0386	0.0669	0.3521	0.3584	0.4227	0.2555	0.1009	0.2208	0.4448	0.1161	0.3779	0.0612
1	0.9691	0.1255	0.661	0.2097	0.3591	0.0846	0.2226	0.2581	0.6154	0.1131	0.0134	0.8039	0.0088	0.1055	0.0818	0.131	0.2314	0.5658	0.2134	0.1219	0.0989	0.7676	0.0814	0.1194	0.0316
1	0.9768	0.1874	0.6255	0.3387	0.337	0.0319	0.1268	0.5205	0.4284	0.0495	0.0015	0.8964	0.0017	0.0243	0.0776	0.3551	0.3282	0.2297	0.254	0.1629	0.3534	0.4343	0.0818	0.4577	0.0263
1	0.9894	0.2117	0.7262	0.5008	0.2321	0.2109	0.2388	0.1052	0.5592	0.3127	0.0228	0.5889	0.0195	0.2591	0.1324	0.5717	0.0785	0.0412	0.0794	0.4094	0.4701	0.1508	0.0738	0.7069	0.0685
1	0.97	0.0989	0.6686	0.2305	0.4068	0.0262	0.2495	0.1624	0.7696	0.0655	0.0024	0.81	0.001	0.0356	0.1535	0.4289	0.2706	0.0965	0.2898	0.2076	0.4061	0.4238	0.0565	0.4762	0.0435
1	0.979	0.1864	0.6331	0.1917	0.4345	0.0788	0.278	0.359	0.5098	0.1174	0.0138	0.82	0.0076	0.1019	0.0706	0.3852	0.5336	0.0995	0.3758	0.2062	0.3185	0.4978	0.1099	0.3661	0.0261
1	0.9712	0.2675	0.6305	0.1425	0.4772	0.04	0.1772	0.0877	0.7431	0.1583	0.0108	0.5015	0.0022	0.0558	0.4406	0.204	0.4574	0.0851	0.4277	0.2158	0.2713	0.4231	0.0957	0.3069	0.1743
1	0.9692	0.1662	0.7097	0.2408	0.4551	0.0094	0.2337	0.2125	0.747	0.0381	0.0024	0.8653	0.0018	0.0089	0.124	0.1798	0.3961	0.1771	0.5704	0.1046	0.1479	0.6778	0.081	0.1577	0.0835
1	0.9675	0.2555	0.7329	0.3421	0.3853	0.1894	0.4086	0.2555	0.4182	0.3236	0.0026	0.6283	0.0087	0.2496	0.1134	0.5597	0.272	0.1415	0.1209	0.4077	0.3299	0.2796	0.1082	0.5946	0.0175
1	0.9637	0.1153	0.5899	0.1031	0.4823	0.0043	0.2674	0.1491	0.8218	0.0277	0.0014	0.8569	0.0024	0.0093	0.1314	0.2181	0.2576	0.3209	0.2051	0.2028	0.2712	0.5661	0.0621	0.3045	0.0672
	0.948485	0.25936	0.685795	0.24858	0.4326	0.048555	0.26286	0.286875	0.61816	0.0884	0.00653	0.810645	0.003985	0.07177	0.1136	0.307285	0.271285	0.29386	0.254065	0.18554	0.266515	0.50649	0.08919	0.35081	0.05348
	0.0288576	0.1169	0.070361	0.084886	0.0909477	0.0570285	0.0754957	0.117669	0.113889	0.0859942	0.00581623	0.112094	0.0052974	0.0689266	0.0839681	0.125876	0.104862	0.166692	0.114559	0.0938531	0.098882	0.151552	0.0234501	0.148499	0.0373072
