# Supplementary material for: The detailed distribution of T cell subpopulations in immune-stable renal allograft recipients: a single center study
Source: PeerJ. 2019 Feb 8;7:e6417. doi: 10.7717/peerj.6417 (PMC6369828; doi:10.7717/peerj.6417)
Supplement: Supplemental Information 7 [file peerj-07-6417-s007.xlsx]

## Sheet: 1 yrs
All Events	Lym %	CD3+ TCells %	gd T Cells %	ab T Cells %	TCR Vd2 %	TCR Vd1 %	CD3+HLA-DR+ %	CD8+T cell %	CD4+T cell %	CD8+ab %	CD4+ab %
1	0.2472	0.7127	0.0518	0.946	0.4528	0.4953	0.3204	0.2989	0.6559	0.2976	0.692
1	0.3342	0.7588	0.0654	0.933	0.2578	0.4589	0.6172	0.328	0.6042	0.3413	0.6462
1	0.217	0.4833	0.082	0.9157	0.6902	0.1196	0.4865	0.4916	0.4247	0.5113	0.4635
1	0.2313	0.681	0.0789	0.9201	0.4391	0.5368	0.3218	0.2818	0.6275	0.295	0.6809
1	0.1801	0.7083	0.0523	0.944	0.5311	0.3144	0.4394	0.495	0.4631	0.4978	0.4889
1	0.1172	0.9005	0.1513	0.8437	0.6733	0.2583	0.7193	0.5656	0.2916	0.6373	0.3452
1	0.2866	0.7262	0.0243	0.9745	0.3493	0.3946	0.7195	0.337	0.6332	0.3404	0.6489
1	0.2998	0.7313	0.0839	0.9112	0.3862	0.39	0.3513	0.4623	0.473	0.4657	0.5171
1	0.2155	0.5207	0.091	0.9051	0.6318	0.2912	0.3221	0.4599	0.4382	0.4844	0.4819
1	0.2525	0.8243	0.1088	0.8886	0.1767	0.567	0.5193	0.5707	0.3325	0.5835	0.3724
1	0.2776	0.8063	0.1665	0.8316	0.1317	0.5323	0.6252	0.5043	0.3577	0.5516	0.429
1	0.2014	0.5475	0.0581	0.9391	0.7329	0.1717	0.4178	0.3099	0.627	0.3158	0.6646
1	0.2343	0.7555	0.0345	0.9649	0.7189	0.1972	0.4178	0.5132	0.446	0.5255	0.4619
1	0.2189	0.8621	0.1093	0.8811	0.063	0.336	0.6084	0.293	0.5965	0.3167	0.6705
1	0.2176	0.6903	0.0537	0.9414	0.1739	0.5882	0.6041	0.5012	0.3953	0.52	0.4225
1	0.2683	0.6554	0.0677	0.9248	0.5041	0.4794	0.6673	0.5484	0.3737	0.5774	0.4
1	0.2552	0.5487	0.1079	0.8819	0.8793	0.0898	0.5621	0.2956	0.5648	0.3369	0.6353
1	0.2103	0.8344	0.0718	0.9162	0.6737	0.258	0.5535	0.2253	0.691	0.238	0.7452
1	0.1585	0.7914	0.0323	0.9658	0.4643	0.3929	0.4217	0.2133	0.7422	0.2183	0.7675
1	0.1879	0.8051	0.0668	0.9317	0.2568	0.576	0.555	0.5561	0.3526	0.5928	0.3767
1	0.2454	0.681	0.2057	0.7567	0.73	0.1873	0.6765	0.4734	0.3141	0.5754	0.4035
1	0.0961	0.7567	0.0451	0.9503	0.5729	0.422	0.4401	0.2257	0.7243	0.2233	0.7597
1	0.1314	0.784	0.0523	0.9324	0.5575	0.4071	0.4676	0.2428	0.6951	0.247	0.7388
1	0.0589	0.8606	0.1672	0.8243	0.2147	0.6039	0.4552	0.3342	0.5146	0.351	0.6275
1	0.0829	0.6337	0.2166	0.7689	0.1605	0.2531	0.529	0.4999	0.3089	0.5707	0.4009
1	0.0025	0.7412	0.0578	0.9271	0.5171	0.3346	0.5031	0.3807	0.5613	0.3827	0.6009
1	0.0905	0.6775	0.0975	0.8958	0.3036	0.1408	0.7335	0.5691	0.3626	0.58	0.4047
1	0.0769	0.7591	0.0567	0.9405	0.183	0.6362	0.453	0.3753	0.5428	0.3836	0.5773
1	0.1547	0.7514	0.1598	0.8369	0.537	0.2091	0.4791	0.4326	0.4166	0.4536	0.4963
1	0.1157	0.5941	0.2529	0.7415	0.0517	0.2694	0.6347	0.3535	0.4537	0.3299	0.6158
1	0.1399	0.74	0.0126	0.9854	0.4845	0.4742	0.2757	0.3607	0.5954	0.3652	0.6022
1	0.2174	0.6653	0.0281	0.9686	0.7379	0.1893	0.3548	0.2686	0.649	0.266	0.6737
1	0.1291	0.591	0.2386	0.757	0.1462	0.296	0.4769	0.4267	0.3861	0.4502	0.5118
1	0.1911	0.6868	0.063	0.9351	0.463	0.4815	0.5047	0.5031	0.4179	0.5113	0.4567
1	0.0474	0.7654	0.0155	0.9824	0.4957	0.3675	0.6203	0.4614	0.4746	0.4685	0.485
1	0.2096	0.7021	0.0588	0.9361	0.5227	0.4204	0.3047	0.4257	0.4831	0.4249	0.5188
1	0.134	0.7254	0.0664	0.9282	0.241	0.624	0.4367	0.4788	0.4147	0.4717	0.4456
1	0.1627	0.8217	0.157	0.8387	0.6948	0.2324	0.6495	0.4937	0.359	0.5062	0.4294
1	0.3121	0.7644	0.0653	0.9324	0.5347	0.1511	0.6532	0.5201	0.3482	0.5335	0.3772
1	0.2523	0.7856	0.1517	0.8417	0.8401	0.1353	0.4809	0.4751	0.4696	0.4237	0.558
1	0.1763	0.7419	0.0857	0.9093	0.1063	0.2505	0.581	0.5344	0.3906	0.5295	0.4333
1	0.0506	0.771	0.0725	0.9246	0.1505	0.535	0.5126	0.4294	0.4609	0.4525	0.5006
1	0.1092	0.6755	0.0884	0.9082	0.5961	0.3309	0.5426	0.3709	0.5347	0.3742	0.5906
1	0.1115	0.7411	0.0545	0.9406	0.5187	0.1613	0.5635	0.3145	0.6031	0.3286	0.6454
1	0.193	0.775	0.1043	0.8914	0.2778	0.6871	0.6294	0.5778	0.3475	0.5852	0.3916
1	0.194	0.7141	0.0308	0.9669	0.4859	0.2311	0.3873	0.3301	0.612	0.3437	0.6332
1	0.1688	0.8153	0.0612	0.9363	0.3483	0.1911	0.5506	0.5237	0.4004	0.549	0.4295
MEAN	0.180115	0.724781	0.0898787	0.904632	0.439555	0.354677	0.5137	0.417723	0.487904	0.432519	0.536557
STD	0.076349	0.0900012	0.0582279	0.060862	0.221272	0.162207	0.11906	0.107573	0.124175	0.115915	0.120945
95%CI			7.278-10.70	88.68-92.65

## Sheet: 5 yrs
All Events	Lym %	CD3+ TCells %	gd T Cells %	ab T Cells %	TCR Vd2 %	TCR Vd1 %	CD3+HLA-DR+ %	CD8+T cell %	CD4+T cell %	CD8+ab %	CD4+ab %
1	0.1418	0.7681	0.0802	0.9138	0.1435	0.3139	0.5116	0.3198	0.6287	0.3075	0.6835
1	0.258	0.6301	0.0186	0.9767	0.9635	0.0365	0.5971	0.3313	0.6323	0.3388	0.6454
1	0.1144	0.7616	0.025	0.9684	0.525	0.395	0.6769	0.4871	0.4751	0.499	0.4865
1	0.0803	0.626	0.0216	0.9739	0.9193	0.0807	0.2631	0.2668	0.6949	0.2711	0.7119
1	0.1535	0.7523	0.0338	0.96	0.2943	0.0638	0.7863	0.4399	0.4573	0.4397	0.4761
1	0.126	0.2434	0.0306	0.9581	0.7215	0.2785	0.6039	0.3384	0.6136	0.3463	0.6379
1	0.1153	0.6133	0.0528	0.9417	0.3456	0.6374	0.4518	0.2844	0.6353	0.2995	0.6711
1	0.1404	0.7053	0.1711	0.8209	0.7892	0.1329	0.635	0.2281	0.5934	0.2647	0.7176
1	0.1776	0.4692	0.1474	0.8439	0.0551	0.7342	0.5671	0.3892	0.5206	0.3809	0.6128
1	0.0673	0.7148	0.1466	0.8467	0.0974	0.6028	0.7164	0.6038	0.3043	0.5919	0.3531
1	0.1238	0.5055	0.1976	0.7957	0.9441	0.0311	0.4511	0.2318	0.551	0.2893	0.6861
1	0.1329	0.7366	0.1279	0.8682	0.4139	0.3816	0.4623	0.3736	0.4912	0.4161	0.5638
1	0.0679	0.537	0.1656	0.8184	0.4724	0.4735	0.5847	0.3337	0.5096	0.368	0.6126
1	0.1288	0.5303	0.0882	0.8792	0.0375	0.9014	0.6084	0.3973	0.5057	0.3539	0.5738
1	0.1839	0.8155	0.0177	0.9757	0.5548	0.3161	0.376	0.2929	0.6762	0.2946	0.6904
1	0.11	0.4487	0.0991	0.8863	0.1355	0.7669	0.6155	0.283	0.5926	0.3084	0.6564
1	0.2243	0.4337	0.094	0.897	0.2678	0.1682	0.5616	0.2358	0.6454	0.2564	0.712
1	0.2395	0.7458	0.2005	0.7917	0.7741	0.1683	0.726	0.4504	0.3487	0.5465	0.434
1	0.0877	0.8131	0.0619	0.896	0.1701	0.586	0.1435	0.2457	0.6114	0.2757	0.6551
1	0.1456	0.6702	0.1213	0.8667	0.621	0.3208	0.2808	0.2667	0.6012	0.2949	0.6864
1	0.1104	0.6036	0.0877	0.9087	0.9573	0.0342	0.6051	0.3571	0.5385	0.393	0.59
1	0.2874	0.788	0.0236	0.9752	0.6043	0.2995	0.3768	0.4186	0.5421	0.4234	0.5578
1	0.0934	0.584	0.0412	0.957	0.6732	0.1969	0.4051	0.4575	0.4789	0.4653	0.4999
1	0.0255	0.6225	0.1943	0.8044	0.2991	0.5767	0.5302	0.3559	0.4759	0.3658	0.5939
1	0.0337	0.7261	0.0416	0.9569	0.7256	0.2744	0.6243	0.3772	0.5664	0.3755	0.5933
1	0.27	0.7514	0.2145	0.7825	0.8644	0.0941	0.7324	0.55	0.2984	0.5989	0.3837
1	0.1126	0.8047	0.1405	0.8578	0.4698	0.3002	0.4194	0.3959	0.4795	0.3991	0.5687
1	0.2054	0.7301	0.0575	0.9406	0.8612	0.0894	0.4631	0.5239	0.4049	0.5527	0.4303
1	0.0009	0.6898	0.0494	0.9506	0.1797	0.6359	0.6048	0.4458	0.4986	0.4517	0.5327
1	0.1649	0.7356	0.086	0.9088	0.5832	0.2837	0.3191	0.2386	0.6722	0.2443	0.7384
1	0.2847	0.8628	0.0621	0.9312	0.1415	0.372	0.4447	0.4177	0.5087	0.4024	0.5458
1	0.1921	0.6945	0.0151	0.982	0.1783	0.4545	0.4447	0.3153	0.6232	0.3008	0.6362
1	0.2813	0.7599	0.1184	0.8773	0.4852	0.2401	0.3492	0.2173	0.6439	0.208	0.7347
1	0.2218	0.7185	0.0344	0.9594	0.2593	0.559	0.6439	0.4809	0.4618	0.4728	0.4838
1	0.273	0.7082	0.0312	0.9667	0.7036	0.1991	0.5436	0.422	0.5083	0.4385	0.5257
1	0.1293	0.7046	0.0411	0.9555	0.1765	0.6391	0.4995	0.4078	0.5284	0.4185	0.5562
1	0.1576	0.8286	0.026	0.9684	0.3728	0.2097	0.223	0.2287	0.7155	0.231	0.737
1	0.1801	0.7604	0.0145	0.9786	0.454	0.4317	0.4548	0.4726	0.4969	0.4753	0.5059
1	0.2412	0.7792	0.0143	0.983	0.1246	0.6787	0.1842	0.1777	0.7931	0.1787	0.8066
1	0.0353	0.5752	0.0276	0.9681	0.1486	0.5931	0.1749	0.4123	0.5251	0.4197	0.5428
1	0.2393	0.6389	0.0752	0.9222	0.5644	0.1306	0.5424	0.394	0.5034	0.4083	0.5495
MEAN	0.155095	0.672856	0.0804317	0.912534	0.465176	0.358102	0.492788	0.362598	0.545176	0.374802	0.59462
STD	0.0769586	0.127273	0.060434	0.0616176	0.286062	0.231261	0.160902	0.100605	0.104682	0.102519	0.104075
95%CI			5.959-9.430	89.87-93.42	38.35-54.55	28.92-42.14	45.12-54.99

## Sheet: normal
All Events	Lym %	CD3+ TCells %	gd T Cells %	ab T Cells %	TCR Vd2 %	TCR Vd1 %	CD3+HLA-DR+ %	CD8+T cell %	CD4+T cell %	CD8+ab %	CD4+ab %
1	0.0662	0.6617	0.0894	0.9035	0.4114	0.5348	0.3153	0.2799	0.6131	0.2929	0.687
1	0.0792	0.6721	0.1475	0.8119	0.9075	0.0501	0.5064	0.3902	0.4626	0.4249	0.5537
1	0.0714	0.8375	0.1845	0.8012	0.9788	0.0165	0.3388	0.3401	0.4869	0.3845	0.6023
1	0.0051	0.6513	0.0955	0.8879	0.9155	0.0676	0.3622	0.4076	0.4958	0.4234	0.5521
1	0.0459	0.7627	0.1083	0.8845	0.9018	0.0647	0.2183	0.3411	0.5422	0.3512	0.6209
1	0.0647	0.8481	0.0257	0.972	0.6342	0.0423	0.3546	0.2937	0.663	0.2934	0.686
1	0.2723	0.8171	0.0486	0.9488	0.7723	0.2025	0.4395	0.3472	0.6053	0.3495	0.64
1	0.0482	0.8231	0.0837	0.9122	0.7807	0.1162	0.2642	0.2577	0.648	0.2653	0.712
1	0.0783	0.7509	0.0287	0.9674	0.9374	0.0394	0.3785	0.275	0.6723	0.2606	0.6969
1	0.1311	0.7892	0.0462	0.95	0.3843	0.1795	0.5555	0.4242	0.5038	0.4276	0.5343
1	0.0683	0.534	0.166	0.826	0.8977	0.0786	0.5207	0.4446	0.3642	0.5192	0.4353
1	0.0993	0.4647	0.194	0.8021	0.8789	0.1053	0.4713	0.3606	0.4601	0.4084	0.5713
1	0.0414	0.5651	0.1515	0.843	0.3454	0.5269	0.8591	0.6271	0.3029	0.6222	0.358
1	0.0958	0.38	0.1917	0.8039	0.9392	0.0472	0.738	0.5511	0.2704	0.6533	0.3336
1	0.115	0.5463	0.1504	0.8419	0.3186	0.4081	0.6346	0.4802	0.3899	0.5076	0.4582
1	0.0721	0.6314	0.4964	0.5006	0.7991	0.1794	0.8752	0.464	0.1295	0.7157	0.2578
1	0.0754	0.6982	0.2397	0.7559	0.9578	0.0278	0.8404	0.4909	0.2722	0.6193	0.3578
1	0.0828	0.8454	0.1175	0.8803	0.5511	0.3773	0.8255	0.5796	0.3312	0.6134	0.3743
1	0.1354	0.5066	0.0939	0.9032	0.2371	0.5371	0.9064	0.716	0.2077	0.7577	0.2289
1	0.0973	0.6043	0.0513	0.9467	0.9235	0.0703	0.5014	0.2638	0.6572	0.2722	0.6932
1	0.1133	0.6644	0.384	0.6126	0.8445	0.1043	0.9135	0.5169	0.173	0.7015	0.2796
1	0.1077	0.4988	0.1856	0.8055	0.781	0.1887	0.7227	0.424	0.3557	0.5046	0.438
1	0.1215	0.7757	0.0711	0.9247	0.5852	0.2453	0.8299	0.6568	0.2487	0.6802	0.2667
1	0.0825	0.723	0.2953	0.7043	0.9545	0.031	0.8636	0.5472	0.1696	0.7354	0.2395
1	0.0972	0.8125	0.1544	0.8444	0.7107	0.0469	0.7281	0.4515	0.4035	0.502	0.4768
1	0.0624	0.8313	0.0358	0.9566	0.4658	0.5016	0.4752	0.3835	0.5691	0.3872	0.5952
1	0.1408	0.7851	0.0898	0.9068	0.5517	0.3436	0.3858	0.4949	0.3952	0.5349	0.4346
1	0.4009	0.6766	0.047	0.9461	0.6716	0.1522	0.3964	0.4965	0.4224	0.5135	0.4453
1	0.054	0.7571	0.0545	0.9392	0.8512	0.1163	0.4268	0.3753	0.5621	0.3867	0.5977
1	0.3177	0.7691	0.0273	0.9694	0.7696	0.1567	0.5722	0.4712	0.4664	0.4861	0.4847
1	0.1613	0.7931	0.3458	0.6462	0.9769	0.0192	0.6203	0.3967	0.3418	0.4546	0.5222
1	0.2879	0.6967	0.0979	0.8965	0.6821	0.0745	0.5169	0.4973	0.3362	0.523	0.3778
1	0.4001	0.8308	0.3955	0.6017	0.9314	0.0067	0.6247	0.4143	0.3623	0.3857	0.5994
1	0.0295	0.55	0.0548	0.9375	0.9219	0.0406	0.3918	0.358	0.5771	0.3687	0.6132
1	0.4201	0.7984	0.091	0.9049	0.2689	0.7037	0.4989	0.477	0.4567	0.4737	0.5079
1	0.3214	0.784	0.0672	0.9293	0.8149	0.1234	0.368	0.3201	0.5967	0.3364	0.6418
1	0.3452	0.8307	0.3162	0.6764	0.9143	0.0423	0.6097	0.3287	0.3819	0.4172	0.5629
1	0.3821	0.7625	0.2046	0.7934	0.9705	0.0221	0.5859	0.3024	0.5018	0.348	0.633
1	0.286	0.7693	0.0767	0.9205	0.6738	0.1385	0.5915	0.4763	0.4612	0.4839	0.5022
1	0.3592	0.6589	0.0275	0.9722	0.5596	0.3161	0.3914	0.3055	0.6493	0.3063	0.6691
1	0.3215	0.7684	0.0888	0.9102	0.9508	0.038	0.288	0.2279	0.6852	0.2335	0.7535
MEAN	0.159939	0.705515	0.141983	0.852229	0.73959	0.1728	0.553834	0.420893	0.443761	0.461595	0.512066
STD	0.125496	0.120211	0.113881	0.114122	0.220984	0.178736	0.197687	0.11327	0.151942	0.14198	0.14468
95%CI

## Sheet: 1+5 year
All Events	Lym %	CD3+ TCells %	gd T Cells %	ab T Cells %	TCR Vd2 %	TCR Vd1 %	CD3+HLA-DR+ %	CD8+T cell %	CD4+T cell %	CD8+ab %	CD4+ab %
1	0.2472	0.7127	0.0518	0.946	0.4528	0.4953	0.3204	0.2989	0.6559	0.2976	0.692
1	0.3342	0.7588	0.0654	0.933	0.2578	0.4589	0.6172	0.328	0.6042	0.3413	0.6462
1	0.217	0.4833	0.082	0.9157	0.6902	0.1196	0.4865	0.4916	0.4247	0.5113	0.4635
1	0.2313	0.681	0.0789	0.9201	0.4391	0.5368	0.3218	0.2818	0.6275	0.295	0.6809
1	0.1801	0.7083	0.0523	0.944	0.5311	0.3144	0.4394	0.495	0.4631	0.4978	0.4889
1	0.1172	0.9005	0.1513	0.8437	0.6733	0.2583	0.7193	0.5656	0.2916	0.6373	0.3452
1	0.2866	0.7262	0.0243	0.9745	0.3493	0.3946	0.7195	0.337	0.6332	0.3404	0.6489
1	0.2998	0.7313	0.0839	0.9112	0.3862	0.39	0.3513	0.4623	0.473	0.4657	0.5171
1	0.2155	0.5207	0.091	0.9051	0.6318	0.2912	0.3221	0.4599	0.4382	0.4844	0.4819
1	0.2525	0.8243	0.1088	0.8886	0.1767	0.567	0.5193	0.5707	0.3325	0.5835	0.3724
1	0.2776	0.8063	0.1665	0.8316	0.1317	0.5323	0.6252	0.5043	0.3577	0.5516	0.429
1	0.2014	0.5475	0.0581	0.9391	0.7329	0.1717	0.4178	0.3099	0.627	0.3158	0.6646
1	0.2343	0.7555	0.0345	0.9649	0.7189	0.1972	0.4178	0.5132	0.446	0.5255	0.4619
1	0.2189	0.8621	0.1093	0.8811	0.063	0.336	0.6084	0.293	0.5965	0.3167	0.6705
1	0.2176	0.6903	0.0537	0.9414	0.1739	0.5882	0.6041	0.5012	0.3953	0.52	0.4225
1	0.2683	0.6554	0.0677	0.9248	0.5041	0.4794	0.6673	0.5484	0.3737	0.5774	0.4
1	0.2552	0.5487	0.1079	0.8819	0.8793	0.0898	0.5621	0.2956	0.5648	0.3369	0.6353
1	0.2103	0.8344	0.0718	0.9162	0.6737	0.258	0.5535	0.2253	0.691	0.238	0.7452
1	0.1585	0.7914	0.0323	0.9658	0.4643	0.3929	0.4217	0.2133	0.7422	0.2183	0.7675
1	0.1879	0.8051	0.0668	0.9317	0.2568	0.576	0.555	0.5561	0.3526	0.5928	0.3767
1	0.2454	0.681	0.2057	0.7567	0.73	0.1873	0.6765	0.4734	0.3141	0.5754	0.4035
1	0.0961	0.7567	0.0451	0.9503	0.5729	0.422	0.4401	0.2257	0.7243	0.2233	0.7597
1	0.1314	0.784	0.0523	0.9324	0.5575	0.4071	0.4676	0.2428	0.6951	0.247	0.7388
1	0.0589	0.8606	0.1672	0.8243	0.2147	0.6039	0.4552	0.3342	0.5146	0.351	0.6275
1	0.0829	0.6337	0.2166	0.7689	0.1605	0.2531	0.529	0.4999	0.3089	0.5707	0.4009
1	0.0025	0.7412	0.0578	0.9271	0.5171	0.3346	0.5031	0.3807	0.5613	0.3827	0.6009
1	0.0905	0.6775	0.0975	0.8958	0.3036	0.1408	0.7335	0.5691	0.3626	0.58	0.4047
1	0.0769	0.7591	0.0567	0.9405	0.183	0.6362	0.453	0.3753	0.5428	0.3836	0.5773
1	0.1547	0.7514	0.1598	0.8369	0.537	0.2091	0.4791	0.4326	0.4166	0.4536	0.4963
1	0.1157	0.5941	0.2529	0.7415	0.0517	0.2694	0.6347	0.3535	0.4537	0.3299	0.6158
1	0.1399	0.74	0.0126	0.9854	0.4845	0.4742	0.2757	0.3607	0.5954	0.3652	0.6022
1	0.2174	0.6653	0.0281	0.9686	0.7379	0.1893	0.3548	0.2686	0.649	0.266	0.6737
1	0.1291	0.591	0.2386	0.757	0.1462	0.296	0.4769	0.4267	0.3861	0.4502	0.5118
1	0.1911	0.6868	0.063	0.9351	0.463	0.4815	0.5047	0.5031	0.4179	0.5113	0.4567
1	0.0474	0.7654	0.0155	0.9824	0.4957	0.3675	0.6203	0.4614	0.4746	0.4685	0.485
1	0.2096	0.7021	0.0588	0.9361	0.5227	0.4204	0.3047	0.4257	0.4831	0.4249	0.5188
1	0.134	0.7254	0.0664	0.9282	0.241	0.624	0.4367	0.4788	0.4147	0.4717	0.4456
1	0.1627	0.8217	0.157	0.8387	0.6948	0.2324	0.6495	0.4937	0.359	0.5062	0.4294
1	0.3121	0.7644	0.0653	0.9324	0.5347	0.1511	0.6532	0.5201	0.3482	0.5335	0.3772
1	0.2523	0.7856	0.1517	0.8417	0.8401	0.1353	0.4809	0.4751	0.4696	0.4237	0.558
1	0.1763	0.7419	0.0857	0.9093	0.1063	0.2505	0.581	0.5344	0.3906	0.5295	0.4333
1	0.0506	0.771	0.0725	0.9246	0.1505	0.535	0.5126	0.4294	0.4609	0.4525	0.5006
1	0.1092	0.6755	0.0884	0.9082	0.5961	0.3309	0.5426	0.3709	0.5347	0.3742	0.5906
1	0.1115	0.7411	0.0545	0.9406	0.5187	0.1613	0.5635	0.3145	0.6031	0.3286	0.6454
1	0.193	0.775	0.1043	0.8914	0.2778	0.6871	0.6294	0.5778	0.3475	0.5852	0.3916
1	0.194	0.7141	0.0308	0.9669	0.4859	0.2311	0.3873	0.3301	0.612	0.3437	0.6332
1	0.1688	0.8153	0.0612	0.9363	0.3483	0.1911	0.5506	0.5237	0.4004	0.549	0.4295
1	0.1418	0.7681	0.0802	0.9138	0.1435	0.3139	0.5116	0.3198	0.6287	0.3075	0.6835
1	0.258	0.6301	0.0186	0.9767	0.9635	0.0365	0.5971	0.3313	0.6323	0.3388	0.6454
1	0.1144	0.7616	0.025	0.9684	0.525	0.395	0.6769	0.4871	0.4751	0.499	0.4865
1	0.0803	0.626	0.0216	0.9739	0.9193	0.0807	0.2631	0.2668	0.6949	0.2711	0.7119
1	0.1535	0.7523	0.0338	0.96	0.2943	0.0638	0.7863	0.4399	0.4573	0.4397	0.4761
1	0.126	0.2434	0.0306	0.9581	0.7215	0.2785	0.6039	0.3384	0.6136	0.3463	0.6379
1	0.1153	0.6133	0.0528	0.9417	0.3456	0.6374	0.4518	0.2844	0.6353	0.2995	0.6711
1	0.1404	0.7053	0.1711	0.8209	0.7892	0.1329	0.635	0.2281	0.5934	0.2647	0.7176
1	0.1776	0.4692	0.1474	0.8439	0.0551	0.7342	0.5671	0.3892	0.5206	0.3809	0.6128
1	0.0673	0.7148	0.1466	0.8467	0.0974	0.6028	0.7164	0.6038	0.3043	0.5919	0.3531
1	0.1238	0.5055	0.1976	0.7957	0.9441	0.0311	0.4511	0.2318	0.551	0.2893	0.6861
1	0.1329	0.7366	0.1279	0.8682	0.4139	0.3816	0.4623	0.3736	0.4912	0.4161	0.5638
1	0.0679	0.537	0.1656	0.8184	0.4724	0.4735	0.5847	0.3337	0.5096	0.368	0.6126
1	0.1288	0.5303	0.0882	0.8792	0.0375	0.9014	0.6084	0.3973	0.5057	0.3539	0.5738
1	0.1839	0.8155	0.0177	0.9757	0.5548	0.3161	0.376	0.2929	0.6762	0.2946	0.6904
1	0.11	0.4487	0.0991	0.8863	0.1355	0.7669	0.6155	0.283	0.5926	0.3084	0.6564
1	0.2243	0.4337	0.094	0.897	0.2678	0.1682	0.5616	0.2358	0.6454	0.2564	0.712
1	0.2395	0.7458	0.2005	0.7917	0.7741	0.1683	0.726	0.4504	0.3487	0.5465	0.434
1	0.0877	0.8131	0.0619	0.896	0.1701	0.586	0.1435	0.2457	0.6114	0.2757	0.6551
1	0.1456	0.6702	0.1213	0.8667	0.621	0.3208	0.2808	0.2667	0.6012	0.2949	0.6864
1	0.1104	0.6036	0.0877	0.9087	0.9573	0.0342	0.6051	0.3571	0.5385	0.393	0.59
1	0.0106	0.7689	0.0166	0.9807	0.5132	0.2302	0.6747	0.4348	0.5429	0.4332	0.5596
1	0.0104	0.8189	0.0465	0.9505	0.3227	0.4853	0.7596	0.4845	0.4705	0.485	0.5049
1	0.0082	0.7515	0.0454	0.952	0.6365	0.1495	0.2301	0.3766	0.5656	0.3742	0.5972
1	0.0074	0.7298	0.0412	0.9541	0.3286	0.4757	0.6805	0.3114	0.6542	0.3009	0.6864
1	0.0104	0.8798	0.092	0.9045	0.4936	0.3196	0.4772	0.4444	0.4696	0.458	0.5228
1	0.2874	0.788	0.0236	0.9752	0.6043	0.2995	0.3768	0.4186	0.5421	0.4234	0.5578
1	0.0934	0.584	0.0412	0.957	0.6732	0.1969	0.4051	0.4575	0.4789	0.4653	0.4999
1	0.0255	0.6225	0.1943	0.8044	0.2991	0.5767	0.5302	0.3559	0.4759	0.3658	0.5939
1	0.0337	0.7261	0.0416	0.9569	0.7256	0.2744	0.6243	0.3772	0.5664	0.3755	0.5933
1	0.27	0.7514	0.2145	0.7825	0.8644	0.0941	0.7324	0.55	0.2984	0.5989	0.3837
1	0.1126	0.8047	0.1405	0.8578	0.4698	0.3002	0.4194	0.3959	0.4795	0.3991	0.5687
1	0.2054	0.7301	0.0575	0.9406	0.8612	0.0894	0.4631	0.5239	0.4049	0.5527	0.4303
1	0.0009	0.6898	0.0494	0.9506	0.1797	0.6359	0.6048	0.4458	0.4986	0.4517	0.5327
1	0.1649	0.7356	0.086	0.9088	0.5832	0.2837	0.3191	0.2386	0.6722	0.2443	0.7384
1	0.2847	0.8628	0.0621	0.9312	0.1415	0.372	0.4447	0.4177	0.5087	0.4024	0.5458
1	0.1921	0.6945	0.0151	0.982	0.1783	0.4545	0.4447	0.3153	0.6232	0.3008	0.6362
1	0.2813	0.7599	0.1184	0.8773	0.4852	0.2401	0.3492	0.2173	0.6439	0.208	0.7347
1	0.2218	0.7185	0.0344	0.9594	0.2593	0.559	0.6439	0.4809	0.4618	0.4728	0.4838
1	0.273	0.7082	0.0312	0.9667	0.7036	0.1991	0.5436	0.422	0.5083	0.4385	0.5257
1	0.1293	0.7046	0.0411	0.9555	0.1765	0.6391	0.4995	0.4078	0.5284	0.4185	0.5562
1	0.1576	0.8286	0.026	0.9684	0.3728	0.2097	0.223	0.2287	0.7155	0.231	0.737
1	0.1801	0.7604	0.0145	0.9786	0.454	0.4317	0.4548	0.4726	0.4969	0.4753	0.5059
1	0.2412	0.7792	0.0143	0.983	0.1246	0.6787	0.1842	0.1777	0.7931	0.1787	0.8066
1	0.0353	0.5752	0.0276	0.9681	0.1486	0.5931	0.1749	0.4123	0.5251	0.4197	0.5428
1	0.2393	0.6389	0.0752	0.9222	0.5644	0.1306	0.5424	0.394	0.5034	0.4083	0.5495
	0.159906	0.705384	0.0834806	0.910467	0.451891	0.354971	0.507229	0.393024	0.515984	0.405877	0.564177
	0.0833054	0.110909	0.0583756	0.0602745	0.246967	0.193384	0.143619	0.105474	0.116383	0.110982	0.114268

## Sheet: Uremia
All Events	Lym %	CD3+ TCells %	gd T Cells %	ab T Cells %	TCR Vd2 %	TCR Vd1 %	CD3+HLA-DR+ %	CD8+T cell %	CD4+T cell %
1	0.3074	0.8961	0.0243	0.9662	0.1958	0.5333	0.3481	0.2632	0.7012
1	0.1867	0.7653	0.0479	0.9489	0.6873	0.2113	0.3221	0.2536	0.6967
1	0.1573	0.5914	0.0351	0.9576	0.4481	0.5246	0.344	0.2922	0.669
1	0.3142	0.7218	0.0787	0.9064	0.8207	0.1228	0.5657	0.327	0.6055
1	0.0788	0.7219	0.0282	0.9668	0.2191	0.4382	0.299	0.3585	0.6092
1	0.2537	0.7002	0.0347	0.9594	0.9092	0.0334	0.4195	0.3025	0.6579
1	0.1948	0.7721	0.0491	0.9468	0.6619	0.125	0.2246	0.351	0.5915
1	0.2377	0.6921	0.0302	0.9599	0.6489	0.25	0.3183	0.4901	0.4616
1	0.1008	0.7846	0.0864	0.9084	0.7454	0.1897	0.4454	0.3726	0.5074
1	0.1035	0.6276	0.0764	0.9081	0.9276	0.0418	0.3705	0.3618	0.5584
1	0.0832	0.7786	0.0142	0.9827	0.6042	0.3229	0.2448	0.1285	0.8503
1	0.093	0.6306	0.1313	0.8667	0.985	0.0123	0.386	0.3476	0.5151
1	0.1343	0.6349	0.0139	0.9839	0.4189	0.4865	0.4096	0.4807	0.5039
1	0.1267	0.7545	0.0311	0.966	0.7044	0.2118	0.8385	0.6554	0.3172
1	0.0665	0.7229	0.0641	0.9232	0.8886	0.0911	0.6036	0.3457	0.5759
1	0.1316	0.6881	0.0139	0.9829	0.962	0.038	0.3711	0.2723	0.6864
1	0.122	0.6744	0.0514	0.9437	0.705	0.2337	0.6728	0.1687	0.7787
1	0.0664	0.7694	0.0218	0.975	0.3768	0.4855	0.4291	0.3072	0.6548
1	0.1326	0.7437	0.0262	0.9724	0.142	0.6852	0.5885	0.4397	0.5337
1	0.0636	0.659	0.0046	0.994	0.2609	0.4348	0.1405	0.1944	0.7675
	0.14774	0.71646	0.043175	0.95095	0.61559	0.273595	0.417085	0.335635	0.612095
	0.0776263	0.0709486	0.0311039	0.032836	0.271949	0.202072	0.165681	0.119563	0.123316
